# Supplementary material for: Characterization of Grain Structure Using Micro-CT and Identification of Related Candidate Genes by QTL Mapping in Foxtail Millet
Source: Plants (Basel). 2025 Nov 26;14(23):3603. doi: 10.3390/plants14233603 (PMC12694552; doi:10.3390/plants14233603)
Supplement: Supplementary file 1 [file plants-14-03603-s001.zip › Table S3.xlsx]

## Sheet: Sheet1
Table S3.The empirical LOD threshold (at 95% confidence) obtained from the permutation test.
QTL	Chromosome	Physical interval(Mb)	Traits	LOD	PVE (%)	Add
qKV2	2	25.463-27.366	K-Volume	3.252	16.087	0.16
			EM-Volume	3.31	15.96	0.054
			EN-Volume	3.107	14.699	0.17
qHA9	9	56.300-56.772	H-Area	3.213	16.418	-0.717
