# Supplementary material for: Characterization of Grain Structure Using Micro-CT and Identification of Related Candidate Genes by QTL Mapping in Foxtail Millet
Source: Plants (Basel). 2025 Nov 26;14(23):3603. doi: 10.3390/plants14233603 (PMC12694552; doi:10.3390/plants14233603)
Supplement: Supplementary file 1 [file plants-14-03603-s001.zip › Table S1.xlsx]

## Sheet: Sheet1
Table S1.The differentially expressed genes identified in the hull between GBS and JG21.
Gene ID	log2FoldChange	p value	padj	GBS-hull.1	GBS-hull.2	GBS-husk.3	JG21-hull.1	JG21-hull.2	JG21-hull.3
Si0g01850	-2.69096	9.66261e-07	2.90343e-05	6.00784	10.0835	4.60103	37.727	50.9566	44.3469
Si0g01860	-3.75679	9.00246e-25	3.75102e-22	7.72437	9.24325	9.9689	151.694	107.083	106.71
Si0g01890	1.74772	6.09669e-06	0.000148991	1461.62	952.055	1417.12	297.886	474.118	368.634
Si0g01930	-1.02257	0.0018668	0.0197336	171.653	200.831	146.466	379.628	305.74	368.634
Si0g01940	-1.41562	0.0140832	0.0927504	13.7322	68.0639	17.6373	77.026	92.3127	95.6231
Si0g02200	4.03955	5.11485e-18	1.02297e-15	296.959	202.511	288.331	18.0775	11.816	18.0159
Si0g04270	-3.05386	0.0159757	0.101756	4.29132	0.840296	2.30052	47.1588	11.0775	3.4646
Si0g06780	-3.64627	0.0255983	0.142976	0.858263	0.840296	0	5.50186	13.293	2.07876
Si0g06790	-2.72971	0.000788357	0.00974724	3.43305	3.36118	0	13.3617	16.247	14.5513
Si0g06820	1.93308	0.00506995	0.0434816	42.9132	21.0074	36.0414	12.5757	8.86201	4.85044
Si0g06850	3.98476	2.65267e-05	0.00054362	19.7401	18.4865	8.43523	0.78598	0.738501	1.38584
Si0g06920	-4.25579	0.0219836	0.128127	0.858263	1.68059	0	0	2.2155	45.7328
Si0g07600	-2.36689	4.63238e-08	1.94638e-06	12.0157	10.9238	10.7357	47.9448	56.8646	68.5991
Si0g07610	-2.7424	4.35789e-09	2.27923e-07	9.44089	19.3268	13.0363	50.3027	121.853	107.403
Si0g08580	-1.91562	0.021167	0.124589	0.858263	1.68059	4.60103	3.9299	7.38501	15.9372
Si0g08950	-3.45969	0.0112353	0.0787849	0.858263	0	0.766839	10.2177	3.69251	4.15752
Si0g10660	5.08523	4.07132e-05	0.000793939	38.6218	7.56266	28.373	0.78598	0	1.38584
Si0g10820	4.34627	0.00781112	0.0602338	0.858263	27.7298	2.30052	1.57196	0	0
Si0g11340	2.7932	9.16149e-05	0.00161749	25.7479	20.1671	29.9067	2.35794	2.954	5.54337
Si0g11370	2.573	0.000740098	0.00927441	20.5983	11.7641	16.1036	3.14392	2.954	2.07876
Si0g11380	-1.31778	1.04946e-07	4.01783e-06	151.054	73.1057	118.093	291.599	259.952	301.42
Si0g16190	1.25013	0.00918571	0.0679416	75.5271	31.0909	42.1761	27.5093	19.201	15.9372
Si0g16350	1.05485	0.000776086	0.00963021	281.51	199.15	202.445	132.831	64.2496	131.655
Si0g16690	-3.41619	0.0285685	0.154524	0	0	1.53368	3.9299	11.0775	2.07876
Si0g16720	6.0255	0.000105419	0.00182739	9.44089	11.7641	5.36787	0	0	0
Si0g16730	-1.35452	0.0119205	0.082157	6.8661	5.88207	7.66839	16.5056	18.4625	17.323
Si0g16900	3.72205	0.0158919	0.101437	9.44089	7.56266	2.30052	0	0.738501	0.692921
Si0g17170	-5.192	0.000239529	0.00364247	0	0	0.766839	18.0775	6.64651	7.62213
Si0g17290	-1.53547	2.96918e-06	7.83839e-05	88.4011	46.2163	53.6787	209.071	172.071	164.222
Si0g17470	1.35244	0.0320422	0.16727	22.3148	14.285	19.171	3.14392	8.86201	9.70089
Si0g17830	1.45806	2.96143e-05	0.000598995	52.354	39.4939	52.9119	23.5794	16.247	13.1655
Si0g17840	1.44149	5.60759e-07	1.79369e-05	89.2594	88.231	108.891	31.4392	28.063	45.7328
Si0g17860	1.17292	0.00221023	0.0226923	107.283	126.044	90.487	79.384	36.9251	27.7168
Si1g01130	1.6112	2.20999e-05	0.000464284	107.283	168.899	151.834	56.5906	55.3876	28.4097
Si1g01180	-1.75049	0.0249438	0.140354	6.00784	7.56266	0.766839	18.0775	9.60052	20.0947
Si1g01410	-1.87122	1.07649e-11	9.34456e-10	20.5983	20.1671	28.373	94.3176	87.8816	72.0637
Si1g01510	1.46601	0.000207507	0.0032322	181.952	100.835	128.062	58.9485	40.6176	49.1974
Si1g01530	-2.08289	1.05983e-05	0.000241749	115.007	94.9534	230.818	919.597	650.62	298.649
Si1g01620	-1.17531	0.00517631	0.0441664	33.4723	23.5283	42.1761	52.6607	71.6346	99.7806
Si1g01770	1.03827	0.00474707	0.0412789	484.06	231.081	409.492	238.938	189.795	119.182
Si1g01810	1.24225	0.00817868	0.0623448	22.3148	19.3268	17.6373	8.64578	6.64651	9.70089
Si1g01820	-1.08751	0.00362465	0.0334748	463.462	163.017	207.046	634.286	652.835	483.659
Si1g01830	-1.11814	0.00209585	0.0217141	41.1966	75.6266	42.943	80.9559	146.962	118.489
Si1g01900	-5.46984	0.000585343	0.00763083	0	0	0	10.2177	2.954	6.92921
Si1g02100	-1.9494	1.37675e-07	5.16798e-06	61.7949	33.6118	55.2124	183.133	206.042	192.632
Si1g02110	-1.94693	4.17474e-10	2.68991e-08	30.8975	48.7371	26.0725	142.262	144.008	120.568
Si1g02120	-10.5465	1.79802e-18	3.94303e-16	0	0	0	229.506	254.783	193.325
Si1g02140	-1.71891	4.97648e-07	1.61784e-05	15.4487	23.5283	29.1399	73.8821	69.4191	81.7646
Si1g02180	-4.73012	3.68439e-32	2.42394e-29	15.4487	21.0074	4.60103	323.038	432.762	324.287
Si1g02190	-3.01991	0.000810986	0.00996787	0	4.20148	1.53368	11.7897	24.3705	10.3938
Si1g02210	-4.47791	0.032107	0.167363	0	0	0	1.57196	2.954	5.54337
Si1g02230	-5.50775	0.000624615	0.00803674	0	0	0	7.8598	4.43101	8.31505
Si1g02250	-2.43278	0.042724	0.201376	2.57479	1.68059	0.766839	14.1476	5.16951	7.62213
Si1g02300	-1.56804	1.13952e-06	3.36339e-05	9854.58	13001.1	13090.7	24610.6	44224.4	37746.9
Si1g02420	-1.75104	1.03396e-07	3.97064e-06	889.161	850.379	611.937	2302.92	2119.5	3491.63
Si1g02440	2.69677	4.85107e-13	5.22744e-11	1049.66	345.362	845.056	128.901	121.114	95.6231
Si1g02680	-1.72281	5.99957e-06	0.000147337	931.215	2695.67	1167.9	4026.58	5281.02	6518.3
Si1g02800	-1.48441	0.0267348	0.147348	12.0157	7.56266	3.06735	19.6495	15.5085	27.7168
Si1g02810	1.11139	0.0149309	0.097004	48.0627	28.5701	55.9792	14.9336	21.4165	24.9451
Si1g02890	-1.71845	2.25326e-05	0.000471788	19.7401	44.5357	17.6373	53.4466	109.298	106.017
Si1g02970	2.9715	6.53113e-08	2.59584e-06	31.7557	34.4521	26.0725	3.9299	2.2155	5.54337
Si1g03050	-1.82051	8.60691e-16	1.33648e-13	460.029	357.966	437.865	1259.93	1287.95	1887.52
Si1g03060	-1.31658	0.0177533	0.109447	15.4487	13.4447	10.7357	40.085	14.77	43.654
Si1g03080	2.82585	0.0012663	0.0144819	8.58263	15.9656	6.90155	2.35794	0	2.07876
Si1g03210	-2.35199	0.016043	0.102106	1.71653	6.72237	0	14.9336	11.0775	16.6301
Si1g03310	-3.53585	3.91602e-11	3.02162e-09	6.8661	15.1253	3.83419	76.2401	130.715	90.7726
Si1g03330	-1.3458	4.78084e-10	3.01821e-08	95.2672	87.3907	95.8548	231.864	274.722	201.64
Si1g03570	-1.70518	1.56099e-16	2.67292e-14	408.533	328.556	289.865	1120.81	960.79	1265.27
Si1g03670	2.23332	0.0139127	0.092015	49.7793	648.708	148	25.9373	70.1576	83.8434
Si1g03870	1.31536	0.000165362	0.00266886	1500.24	705.848	1364.97	566.692	578.246	290.334
Si1g03940	1.09663	8.63795e-07	2.63031e-05	354.463	587.367	564.393	262.517	251.829	190.553
Si1g04100	-1.4054	0.00404246	0.0365238	161.353	49.5774	46.7772	254.658	266.599	160.758
Si1g04130	3.54898	0.00102082	0.012118	15.4487	7.56266	27.6062	0.78598	0	3.4646
Si1g04320	1.51778	0.0381871	0.187966	6.8661	11.7641	14.5699	2.35794	2.2155	6.92921
Si1g04350	-1.30679	3.45085e-10	2.26434e-08	197.401	167.219	162.57	516.389	378.113	409.516
Si1g04390	2.46512	0.00237311	0.0238936	19.7401	27.7298	14.5699	7.07382	1.477	2.77168
Si1g04450	4.26695	0.00300995	0.0288531	0	17.6462	10.7357	0	1.477	0
Si1g04470	1.48807	6.01544e-05	0.00111894	44.6297	71.4251	69.7823	16.5056	31.7556	18.0159
Si1g04640	-1.20025	0.00334487	0.0314714	126.165	210.074	89.7201	256.229	300.57	421.296
Si1g04670	1.55108	0.0170887	0.106591	18.0235	16.8059	40.6425	7.07382	11.816	6.92921
Si1g04700	4.62675	0.0124957	0.0850662	0.858263	9.24325	0	0	0	0
Si1g04770	3.03106	2.2566e-05	0.000472093	56.6454	23.5283	72.8497	9.43176	6.64651	2.77168
Si1g04780	2.68479	5.21419e-12	4.79245e-10	732.098	399.981	835.087	118.683	130.715	56.8195
Si1g04800	1.10669	0.00497349	0.0429193	172.511	406.703	282.197	70.7382	225.243	103.938
Si1g04830	2.26072	5.29844e-09	2.71994e-07	262.628	130.246	217.782	41.6569	42.0946	43.654
Si1g04860	-5.04019	0.00380632	0.0349332	0	0	0	8.64578	0.738501	5.54337
Si1g04890	1.59345	0.00311851	0.0296662	65.228	48.7371	95.8548	30.6532	14.0315	24.9451
Si1g04990	-3.08127	0.0137859	0.0914181	0.858263	0	3.83419	16.5056	17.724	6.23629
Si1g05060	-2.47734	0.000275518	0.00409891	0.858263	5.04177	13.8031	40.871	38.4021	31.8744
Si1g05150	-5.21178	0.00297294	0.028542	0	0	0	3.9299	5.90801	6.92921
Si1g05190	-2.53867	0.0049481	0.0427816	3.43305	4.20148	3.06735	17.2916	5.90801	38.8036
Si1g05260	-1.22564	0.025018	0.140677	15.4487	7.56266	13.0363	32.2252	25.109	27.0239
Si1g05270	1.0745	0.00315379	0.0299448	145.046	68.9042	92.7875	40.871	56.1261	48.5044
Si1g05310	1.3177	3.6824e-09	1.95872e-07	27586.3	24923.2	28144.5	14881.7	9621.93	7853.56
Si1g05330	-1.60967	1.67662e-08	7.7478e-07	617.091	342	463.937	1564.89	1637.26	1140.55
Si1g05400	-2.17488	1.1618e-08	5.60077e-07	133.031	177.302	94.3212	641.36	414.299	770.528
Si1g05580	1.16885	0.0207382	0.122798	108.999	77.3072	148.767	33.0112	72.3731	43.654
Si1g05600	-1.34865	0.00224663	0.02293	108.999	68.9042	118.093	200.425	290.231	263.31
Si1g06120	1.36955	0.0383313	0.188379	32.614	23.5283	24.5388	14.9336	6.64651	9.70089
Si1g06130	1.46208	0.0456969	0.210178	41.1966	15.9656	26.8394	9.43176	16.247	4.85044
Si1g06170	-1.03262	6.27276e-05	0.00116162	464.32	416.787	253.824	568.264	776.165	975.632
Si1g06210	-1.24606	0.00128227	0.014611	370.77	211.755	313.637	833.925	745.148	546.714
Si1g06610	1.83066	0.0095402	0.0698924	47.2045	20.1671	36.0414	10.2177	14.77	4.15752
Si1g06620	1.14994	0.00381913	0.0349994	189.676	73.946	176.373	65.2363	80.4966	52.662
Si1g06670	-3.44407	0.0472817	0.214201	0.858263	0	0	0.78598	8.12351	0.692921
Si1g06720	-1.686	0.0296847	0.159144	3.43305	6.72237	0.766839	7.07382	8.86201	18.7089
Si1g06890	-9.23279	2.69095e-14	3.52219e-12	0	0	0	93.5316	94.5282	84.5363
Si1g06900	-7.52249	8.11884e-09	4.04325e-07	0	0	0	18.8635	31.7556	32.5673
Si1g07180	-1.0024	0.0181314	0.111154	301.25	120.162	196.311	506.171	477.072	254.302
Si1g07200	-1.72604	0.000401888	0.00557558	6.00784	15.1253	8.43523	26.7233	38.4021	32.5673
Si1g07670	5.05556	3.61616e-07	1.21674e-05	20.5983	41.1745	34.5077	0	0	2.77168
Si1g07690	-1.05211	0.00581626	0.0482238	59.2202	79.8281	23.0052	124.185	84.1891	126.804
Si1g07790	1.08604	0.00715064	0.0561804	316.699	1115.07	1009.93	473.16	386.975	290.334
Si1g08280	1.19066	0.0460417	0.21123	6.8661	10.0835	19.9378	4.71588	8.12351	3.4646
Si1g08310	-1.60547	0.0113325	0.0792923	6.00784	4.20148	6.90155	10.2177	14.77	27.0239
Si1g08620	-3.89787	0.0233391	0.13401	0	0	0	3.9299	1.477	1.38584
Si1g08760	1.57142	0.000682599	0.00866243	182.81	66.3834	167.171	31.4392	64.2496	44.3469
Si1g08850	-4.81658	0.00843391	0.0639082	0	0	0.766839	4.71588	11.816	8.31505
Si1g08860	-5.9044	0.000208623	0.00324352	0	0	0	7.8598	8.86201	10.3938
Si1g08870	-3.75325	0.000291375	0.00427989	0	0	4.60103	15.7196	33.2326	15.2443
Si1g08910	2.69102	3.18298e-07	1.08118e-05	48.921	28.5701	26.8394	3.9299	5.16951	6.92921
Si1g08920	-1.20692	0.0249995	0.140605	15.4487	9.24325	6.13471	28.2953	14.77	27.7168
Si1g09000	-1.52988	0.00967267	0.0704641	4.29132	17.6462	15.3368	43.2289	27.3245	37.4177
Si1g09010	1.65435	0.000620495	0.00799607	25.7479	37.8133	33.7409	10.2177	9.60052	11.0867
Si1g09020	1.16632	0.021284	0.125112	41.1966	47.0566	34.5077	21.2215	14.77	18.7089
Si1g09040	1.74889	0.000414271	0.00572514	70.3776	32.7715	47.544	14.9336	11.816	18.0159
Si1g09280	3.70816	8.55383e-05	0.00152529	11.1574	12.6044	52.9119	1.57196	2.2155	2.07876
Si1g10290	-1.35202	7.39897e-06	0.000176334	295.242	121.003	235.419	546.256	645.45	471.879
Si1g10330	-1.41257	0.0173144	0.107677	23.1731	10.9238	23.772	38.513	42.0946	73.4496
Si1g10720	1.04781	2.25863e-06	6.14698e-05	1579.2	1622.61	1969.24	1015.49	580.462	905.647
Si1g10970	1.91647	0.0232027	0.133441	16.307	11.7641	9.20206	8.64578	0	1.38584
Si1g11490	1.01375	0.000645534	0.00824589	193.967	176.462	195.544	95.1036	106.344	78.993
Si1g11520	-2.67744	0.00656365	0.0526271	6.8661	0.840296	0	12.5757	8.12351	27.7168
Si1g11640	-3.92518	7.66839e-20	1.93646e-17	6.8661	10.0835	6.90155	104.535	146.962	110.174
Si1g11650	-7.73698	1.56479e-09	8.97241e-08	0	0	0	39.299	32.4941	24.9451
Si1g11710	-6.029	5.88836e-08	2.36643e-06	0	0	1.53368	29.0813	28.063	49.1974
Si1g11720	2.28424	0.000122128	0.0020728	33.4723	21.8477	19.9378	3.9299	5.90801	5.54337
Si1g11740	-8.0836	6.25206e-11	4.70787e-09	0	0	0	44.0149	44.3101	34.646
Si1g11750	3.98161	9.52485e-15	1.30836e-12	115.007	104.197	74.3834	7.8598	7.38501	3.4646
Si1g11760	-2.1764	1.46673e-06	4.17633e-05	15.4487	17.6462	43.7098	132.045	124.068	92.8514
Si1g11820	6.13381	0.00022075	0.00339406	13.7322	3.36118	11.5026	0	0	0
Si1g11830	2.0262	1.8285e-17	3.43704e-15	221.432	248.728	194.01	57.3765	50.2181	55.4337
Si1g11860	2.38827	4.11802e-07	1.36539e-05	49.7793	41.1745	48.3108	12.5757	3.69251	10.3938
Si1g11890	-4.29825	2.11746e-06	5.80444e-05	0	3.36118	0	14.9336	21.4165	28.4097
Si1g11920	-7.65218	3.85531e-09	2.04635e-07	0	0	0	18.8635	34.7096	37.4177
Si1g12130	1.81985	3.80893e-08	1.63896e-06	233.448	187.386	194.01	60.5205	56.1261	57.5124
Si1g12220	-4.65816	2.40251e-63	6.00628e-60	89.2594	87.3907	121.927	2660.54	2307.08	2579.05
Si1g12230	-7.79058	1.894e-13	2.15228e-11	1.71653	0	0	109.251	110.775	143.435
Si1g12240	-3.03792	2.43072e-13	2.67701e-11	7.72437	5.88207	8.43523	55.8046	59.0801	66.5204
Si1g12260	-9.51274	1.36944e-09	7.925e-08	1.71653	0	0	426.001	421.684	373.484
Si1g12270	-10.2134	7.31901e-176	1.82975e-171	6.8661	1.68059	10.7357	7126.48	7992.8	8143.9
Si1g12300	-3.04058	1.20151e-21	3.37503e-19	18.0235	19.3268	25.3057	157.982	194.964	164.222
Si1g12390	-6.34963	1.74869e-06	4.89007e-05	0	0	0	15.7196	7.38501	13.8584
Si1g12640	1.49922	4.67972e-05	0.000895999	319.274	338.639	258.425	152.48	67.2036	104.631
Si1g12700	4.68221	6.21921e-06	0.000151393	25.7479	37.8133	10.7357	0	0	2.77168
Si1g13710	-1.01875	0.000189486	0.00299252	2365.37	1319.26	1713.12	3068.47	3596.5	4271.16
Si1g14260	3.1167	7.94964e-10	4.80051e-08	86.6846	189.067	388.02	29.8672	15.5085	31.1814
Si1g14330	5.31582	0.000481991	0.00649584	1.71653	7.56266	6.90155	0	0	0
Si1g14840	-2.36287	0.0417042	0.198289	1.71653	0	1.53368	2.35794	8.86201	5.54337
Si1g15030	1.00273	0.00172929	0.0185888	92.6924	57.1401	90.487	44.8009	27.3245	47.8115
Si1g15190	-10.3267	6.23578e-18	1.23726e-15	3.43305	1.68059	1.53368	2794.95	3022.69	2685.07
Si1g15730	-5.15032	0.00631377	0.0511154	0	0	0	3.9299	5.90801	6.23629
Si1g16020	-10.7862	2.11631e-19	4.99129e-17	0	0.840296	0	484.164	439.408	634.022
Si1g16070	1.65709	0.0318318	0.166579	11.1574	8.40296	23.0052	8.64578	2.954	2.07876
Si1g16200	-2.47364	1.75731e-40	1.99694e-37	238.597	263.013	340.476	1677.28	1624.7	1379.61
Si1g16220	-1.48858	3.79104e-06	9.77073e-05	62.6532	58.8207	30.6735	128.901	112.991	183.624
Si1g16310	-1.6952	1.65995e-08	7.68496e-07	71.2358	66.3834	56.7461	158.768	224.504	245.294
Si1g16760	4.06303	0.0369201	0.183542	6.8661	0	0	0	0	0
Si1g17010	2.94785	0.0462669	0.211884	12.8739	2.52089	2.30052	2.35794	0	0
Si1g17100	-1.23284	0.0129565	0.0873615	45.4879	23.5283	8.43523	41.6569	70.1576	69.2921
Si1g17200	2.92255	3.71008e-18	7.74637e-16	267.778	260.492	291.399	51.8747	30.2785	26.331
Si1g17340	2.6308	9.87603e-08	3.8102e-06	123.59	77.3072	151.067	21.2215	16.247	19.4018
Si1g17390	-1.57616	0.00190348	0.020062	12.8739	10.0835	9.20206	31.4392	30.2785	33.9531
Si1g17610	-2.4096	0.0329316	0.170288	0.858263	1.68059	3.83419	14.1476	11.0775	9.00797
Si1g17730	-3.36119	0.036937	0.183584	0	1.68059	0	1.57196	2.2155	13.1655
Si1g17740	-1.05304	0.000881103	0.0107295	165.645	195.789	137.264	268.019	296.877	469.107
Si1g17950	-2.74439	0.0326563	0.169233	0	2.52089	0	3.9299	2.954	9.70089
Si1g17980	-1.36415	4.21889e-12	3.98008e-10	655.713	538.63	454.735	1311.01	1745.82	1186.97
Si1g18450	-1.27194	0.0389276	0.190225	14.5905	10.9238	5.36787	28.2953	14.0315	31.8744
Si1g18470	-3.54335	0.000104051	0.0018077	0.858263	2.52089	5.36787	38.513	37.6636	27.0239
Si1g18670	1.28914	7.88906e-06	0.000186945	40070.6	49111.9	50801.5	29318.6	13709.5	14253.4
Si1g18770	-1.34099	1.18235e-06	3.47341e-05	3875.92	4047.7	2405.57	6339.71	8194.41	11630.7
Si1g18810	1.71375	5.29534e-08	2.17179e-06	402.525	318.472	658.714	181.561	131.453	108.096
Si1g18820	1.24961	0.0125013	0.0850662	232.589	105.037	143.399	77.026	89.3586	36.0319
Si1g18830	1.07872	0.00515236	0.0439963	164.787	64.7028	111.958	57.3765	50.2181	54.0478
Si1g18860	1.40111	0.0210958	0.124298	67.8028	28.5701	35.2746	17.2916	22.8935	9.70089
Si1g18880	-1.70911	0.0437448	0.20422	4.29132	3.36118	2.30052	10.2177	11.0775	11.0867
Si1g18890	-1.0836	5.89372e-05	0.00109712	778.445	1036.92	846.59	1691.43	1957.77	1992.15
Si1g18910	1.62153	0.00506717	0.0434816	27.4644	32.7715	35.2746	11.7897	9.60052	9.70089
Si1g18990	-2.02917	0.00164351	0.0178875	7.72437	9.24325	4.60103	58.9485	9.60052	19.4018
Si1g19230	-1.36421	0.00485883	0.0421334	27.4644	20.1671	5.36787	35.3691	50.2181	49.8903
Si1g19420	-1.31861	0.005867	0.0484822	127.881	56.2998	78.9844	339.543	240.751	76.2213
Si1g19460	1.39434	1.22487e-06	3.57312e-05	482.344	779.794	766.839	292.385	310.171	169.766
Si1g19490	1.08625	0.0435798	0.203834	29.1809	45.376	37.5751	15.7196	30.2785	6.92921
Si1g19500	-1.07521	0.00666889	0.0531793	84.968	79.8281	55.9792	121.041	108.56	234.9
Si1g19560	3.35563	1.1039e-06	3.27053e-05	42.0549	26.0492	49.8445	1.57196	0.738501	9.00797
Si1g19600	1.41676	0.00843767	0.0639082	23.1731	53.7789	19.171	9.43176	13.293	13.1655
Si1g20410	-4.90713	0.00549405	0.0461375	0	0	0	1.57196	2.954	9.00797
Si1g21100	2.06775	0.000426509	0.00586186	29.1809	27.7298	41.4093	9.43176	2.2155	11.7797
Si1g21410	-1.28801	0.0140717	0.0926987	23.1731	46.2163	37.5751	91.1737	96.7437	73.4496
Si1g21560	2.22946	0.000140211	0.00232004	109.858	68.9042	144.166	17.2916	26.586	24.9451
Si1g21610	-1.34389	0.0219168	0.12784	6.00784	15.1253	4.60103	20.4355	14.0315	30.4885
Si1g21910	-1.949	0.000943552	0.0113408	22.3148	5.04177	19.9378	79.384	60.5571	42.9611
Si1g21950	1.78864	0.000961705	0.0115202	367.337	131.086	270.694	110.037	64.2496	48.5044
Si1g21960	-2.82011	0.000167544	0.0026971	474.619	1310.02	274.528	3030.74	5218.25	6292.41
Si1g21980	-2.64133	7.38058e-12	6.58981e-10	90.1176	71.4251	80.5181	415.783	449.009	645.109
Si1g22000	1.95634	8.26621e-16	1.29972e-13	1568.9	1457.91	2009.88	558.046	282.846	457.328
Si1g22010	-2.81308	9.85693e-09	4.83183e-07	22.3148	29.4103	13.8031	132.831	126.284	200.254
Si1g22030	-2.72799	6.85054e-06	0.000164835	13.7322	16.8059	4.60103	58.1625	70.8961	102.552
Si1g22130	-1.72371	2.0056e-05	0.000427086	124.448	102.516	138.031	262.517	539.844	403.28
Si1g22140	-1.55097	0.0241382	0.137492	311.549	652.069	163.337	697.95	1174.96	1428.8
Si1g22150	-2.76665	0.0424453	0.200516	49.7793	582.325	116.559	807.987	2429.67	1857.03
Si1g22250	2.02917	1.27974e-08	6.06318e-07	57.5036	62.1819	47.544	8.64578	12.5545	19.4018
Si1g22400	-1.07036	0.000530358	0.00703019	128.739	274.777	154.901	443.293	330.11	399.122
Si1g22430	3.46855	0.00142109	0.0159172	18.8818	5.04177	8.43523	0	1.477	1.38584
Si1g22500	-4.71008	1.37743e-11	1.1789e-09	0	3.36118	1.53368	33.7971	40.6176	54.0478
Si1g22520	1.28913	0.0001535	0.00250163	1884.75	794.079	1091.98	521.105	535.413	486.43
Si1g22550	-3.02651	2.74554e-08	1.20843e-06	10.2992	3.36118	4.60103	43.2289	56.1261	48.5044
Si1g22700	1.8308	3.57463e-09	1.91361e-07	59.2202	49.5774	54.4455	18.0775	16.247	11.7797
Si1g22950	3.84372	0.00287741	0.0279143	10.2992	9.24325	13.0363	2.35794	0	0
Si1g22960	1.15754	4.51552e-05	0.000870377	12210.5	17098.3	22929.2	10374.9	5115.6	7927.01
Si1g23060	3.7219	2.7694e-05	0.000563804	13.7322	10.9238	14.5699	2.35794	0.738501	0
Si1g23250	4.429	0.00415024	0.0372553	15.4487	2.52089	13.8031	0.78598	0	0.692921
Si1g23290	1.54083	4.697e-07	1.54101e-05	252.329	387.376	328.207	98.2475	126.284	108.096
Si1g23390	2.39905	2.20379e-11	1.79462e-09	121.873	114.28	105.057	21.2215	17.724	25.6381
Si1g23470	-1.29183	1.16496e-08	5.60077e-07	142.472	102.516	118.093	246.012	313.125	329.137
Si1g23520	-1.86496	0.0102393	0.0735373	16.307	8.40296	3.83419	50.3027	32.4941	20.7876
Si1g23780	4.54985	1.66358e-11	1.40032e-09	74.6689	48.7371	102.756	6.28784	0	3.4646
Si1g23980	-2.25484	6.39241e-06	0.000154784	191.393	223.519	38.3419	653.149	335.28	1173.11
Si1g24040	2.64029	1.53806e-05	0.000339678	113.291	53.7789	100.456	22.0074	16.247	4.85044
Si1g24100	-6.91823	0.00011899	0.00203054	0	0	3.83419	188.635	189.056	93.5443
Si1g24140	1.56239	0.0336333	0.172266	39.4801	21.8477	28.373	7.07382	18.4625	4.85044
Si1g24150	-1.12244	0.0184359	0.112442	19.7401	14.285	3.83419	35.3691	22.8935	23.5593
Si1g24180	1.2674	1.17369e-06	3.45204e-05	124.448	215.116	164.103	85.6718	51.6951	72.0637
Si1g24210	-7.08848	2.34572e-06	6.36732e-05	0	0	0	24.3654	20.678	16.6301
Si1g24250	-3.8923	7.71106e-07	2.37922e-05	1.71653	1.68059	3.06735	16.5056	42.0946	38.1106
Si1g24270	1.00775	0.0193309	0.116493	161.353	54.6192	118.093	68.3803	59.8186	38.1106
Si1g24420	-1.28436	0.00160629	0.017582	24.8896	17.6462	28.373	69.1662	69.4191	34.646
Si1g24450	-3.90554	0.0187153	0.113785	0	0.840296	0	4.71588	2.954	5.54337
Si1g24470	-1.32158	0.000145949	0.00239104	200.834	219.317	116.559	321.466	477.072	541.864
Si1g24480	-4.05791	0.0168796	0.105735	0.858263	0	0	2.35794	8.86201	3.4646
Si1g24620	1.06335	0.0173369	0.10779	133.031	68.0639	85.1191	52.6607	53.9106	30.4885
Si1g24660	1.0538	0.0360842	0.180891	96.1255	42.0148	88.1865	47.9448	38.4021	22.8664
Si1g24680	7.10913	2.54801e-23	8.49336e-21	1132.05	994.07	1085.08	15.7196	0.738501	6.92921
Si1g24750	2.31383	0.00158402	0.0173614	78.9602	18.4865	48.3108	17.2916	5.90801	6.23629
Si1g24900	1.31988	7.90173e-05	0.00142528	512.383	654.59	438.632	276.665	158.039	208.569
Si1g25010	7.95135	3.00516e-08	1.30887e-06	43.7714	21.0074	36.0414	0	0	0
Si1g25040	2.05826	0.0346466	0.175907	19.7401	9.24325	16.8705	2.35794	5.16951	3.4646
Si1g25080	-2.48746	0.00352955	0.0327687	6.00784	2.52089	3.06735	23.5794	28.8015	12.4726
Si1g25100	-1.46892	2.02338e-07	7.32048e-06	72.9524	143.691	88.1865	261.731	275.461	306.271
Si1g25110	-1.86538	0.00889445	0.066436	4.29132	5.04177	4.60103	11.0037	26.586	13.1655
Si1g25150	8.03137	4.44467e-10	2.83461e-08	23.1731	50.4177	32.9741	0	0	0
Si1g25300	3.35021	0.0115007	0.0800492	5.14958	5.88207	3.83419	0	0	1.38584
Si1g25340	2.81155	8.18221e-07	2.50988e-05	31.7557	58.8207	28.373	3.9299	8.12351	4.85044
Si1g25410	1.23942	6.50838e-05	0.00120258	971.554	425.19	790.611	290.813	409.868	225.892
Si1g25500	-1.09669	0.00168756	0.0182479	775.87	316.791	480.808	1463.49	1238.47	663.125
Si1g25540	2.62285	0.000590137	0.00768686	30.0392	31.0909	36.8083	9.43176	6.64651	0
Si1g25640	4.94369	0.00391519	0.0356934	9.44089	0.840296	2.30052	0	0	0
Si1g25680	3.90457	3.98605e-08	1.70479e-06	66.0863	31.9312	57.5129	3.14392	5.90801	1.38584
Si1g25740	4.1098	3.097e-14	4.03255e-12	58.3619	67.2237	65.1813	4.71588	1.477	4.85044
Si1g25810	2.06672	0.0215494	0.126226	11.1574	14.285	9.20206	6.28784	0	2.07876
Si1g25840	-1.2932	0.00036661	0.00516934	7497.79	12885.1	4864.06	14960.3	17692.3	29219.1
Si1g25860	-5.80736	0.000207018	0.00322846	0	0	0	5.50186	6.64651	13.1655
Si1g25880	-1.3283	0.00455346	0.0398727	11.1574	23.5283	9.9689	23.5794	46.5256	41.5752
Si1g25990	-1.53888	2.64007e-05	0.000541886	388.793	163.017	406.425	1212.77	1001.41	570.967
Si1g26200	-1.52712	4.85827e-07	1.58265e-05	226.581	188.226	106.591	433.861	381.067	685.991
Si1g26230	-1.30818	1.96605e-08	8.87208e-07	89.2594	117.641	95.088	242.082	241.49	264.003
Si1g26370	1.07074	4.49629e-05	0.00086734	285.802	315.111	286.798	205.141	121.853	96.316
Si1g26570	1.13334	0.00251337	0.0250037	1946.54	687.362	1299.79	829.995	521.382	442.083
Si1g26580	1.19969	0.00254244	0.0252526	130.456	82.349	134.197	42.4429	52.4336	56.1266
Si1g26990	-1.07577	1.47191e-06	4.18404e-05	1025.62	789.038	789.077	1641.13	1533.13	2312.97
Si1g27220	-1.45181	5.56833e-06	0.00013783	44.6297	37.8133	45.2435	106.107	98.9592	144.127
Si1g27440	2.64047	2.82243e-12	2.7174e-10	193.967	99.9952	205.513	33.7971	23.632	22.8664
Si1g27550	-2.64114	0.00016048	0.00259926	1.71653	17.6462	3.06735	43.2289	31.0171	65.1345
Si1g27650	-1.24008	0.0461388	0.211506	22.3148	9.24325	38.3419	84.0999	53.1721	28.4097
Si1g27690	1.20383	0.0446744	0.207171	203.408	71.4251	139.565	61.3064	57.6031	60.977
Si1g27710	-1.20365	0.00296226	0.0284833	1000.73	447.878	616.538	1513.01	1993.21	1250.03
Si1g27850	-1.64349	4.54344e-09	2.35656e-07	84.968	79.8281	65.9481	226.362	171.332	322.208
Si1g28010	-1.99585	0.000639659	0.00819235	22.3148	21.0074	3.06735	59.7345	36.1866	88.0009
Si1g28050	1.70594	2.44734e-06	6.58841e-05	182.81	296.624	315.938	100.605	91.5742	51.969
Si1g28070	-3.04294	4.72831e-30	2.62684e-27	67.8028	86.5505	48.3108	470.802	540.583	655.503
Si1g28110	-1.60716	0.00227709	0.0231694	28.3227	26.8895	18.4041	79.384	87.1431	57.5124
Si1g28150	-1.12539	0.00573776	0.0477669	87.5428	50.4177	53.6787	154.838	164.686	98.3947
Si1g28270	-1.93168	0.00407739	0.0367597	30.0392	4.20148	19.171	55.0186	107.821	40.8823
Si1g28300	6.91934	2.02957e-07	7.33226e-06	30.0392	26.0492	39.8756	0	0	0.692921
Si1g28390	-2.46087	3.87434e-14	5.01857e-12	46.3462	34.4521	72.0828	256.229	290.231	297.263
Si1g28850	-1.25064	0.0288252	0.155509	285.802	51.258	105.824	495.953	311.648	245.987
Si1g28990	2.8589	0.0428217	0.201609	4.29132	3.36118	3.06735	0.78598	0	0.692921
Si1g29060	1.12321	0.00369441	0.0340185	488.352	169.74	329.741	146.192	197.18	110.174
Si1g29150	-1.92932	3.80184e-12	3.60023e-10	51.4958	53.7789	38.3419	163.484	152.131	230.05
Si1g29160	-1.52578	0.000653104	0.00833041	7.72437	14.285	15.3368	32.2252	35.4481	40.1894
Si1g29200	-1.7088	0.000467579	0.0063289	78.9602	233.602	40.6425	303.388	337.495	512.761
Si1g29310	1.10305	0.0496033	0.221246	6.8661	47.8969	49.8445	18.8635	14.0315	15.9372
Si1g29360	2.98297	0.000579641	0.00756711	45.4879	18.4865	66.715	8.64578	5.90801	2.07876
Si1g29550	-1.4517	0.0256897	0.143316	13.7322	6.72237	7.66839	40.871	22.8935	13.1655
Si1g29660	-1.20812	0.00975463	0.0709119	606.792	279.818	408.725	1202.55	1161.66	628.479
Si1g29700	1.68411	2.95773e-08	1.29498e-06	115.866	157.135	148.767	61.3064	41.3561	29.1027
Si1g29850	-2.42342	0.0385333	0.188919	0.858263	1.68059	0.766839	4.71588	7.38501	5.54337
Si1g30000	2.84948	0.0195699	0.117467	6.00784	9.24325	11.5026	2.35794	0	1.38584
Si1g30100	1.09668	0.0345921	0.175737	91.8341	45.376	89.7201	47.9448	36.1866	22.1735
Si1g30360	-2.09619	0.000182315	0.00289389	10.2992	6.72237	19.171	47.1588	60.5571	47.8115
Si1g30380	2.5405	0.00154485	0.0170362	13.7322	39.4939	62.8808	5.50186	10.339	4.15752
Si1g30410	1.10433	6.74037e-05	0.00123995	1871.01	1194.06	2160.95	811.917	892.848	726.181
Si1g30790	1.24181	2.62108e-06	7.00074e-05	606.792	813.406	1083.54	492.809	301.308	265.389
Si1g31080	-5.68665	1.01545e-09	5.9873e-08	0	0	2.30052	46.3728	29.54	49.8903
Si1g31370	1.19555	0.00485539	0.0421182	266.92	99.1549	135.73	76.2401	92.3127	50.5832
Si1g31590	-1.3745	0.00270096	0.0265767	6.00784	21.8477	21.4715	40.871	36.1866	51.2761
Si1g31980	-1.10074	0.000518184	0.00689442	71.2358	63.8625	40.6425	117.897	93.7897	164.222
Si1g32230	2.45256	0.000638334	0.0081832	48.0627	16.8059	57.5129	11.0037	5.90801	5.54337
Si1g32460	4.44799	0.0398957	0.193093	1.71653	2.52089	13.0363	0.78598	0	0
Si1g32780	-2.11813	3.78958e-05	0.00074598	6.8661	8.40296	7.66839	29.8672	28.063	41.5752
Si1g32930	2.52411	3.69475e-07	1.23985e-05	62.6532	49.5774	83.5854	14.1476	9.60052	10.3938
Si1g32960	1.31218	0.00136046	0.0153759	1494.24	699.126	1132.62	620.924	429.808	288.948
Si1g32980	-1.42072	0.038546	0.188919	7.72437	8.40296	4.60103	25.1514	5.90801	24.2522
Si1g33390	1.62872	0.0455364	0.209807	66.0863	19.3268	30.6735	3.9299	14.77	18.7089
Si1g33480	3.64459	5.60994e-07	1.79369e-05	164.787	1182.3	243.088	74.6681	21.4165	31.1814
Si1g33690	1.75574	6.59011e-05	0.00121499	78.1019	246.207	208.58	45.5868	30.2785	81.7646
Si1g33800	3.32238	6.98505e-08	2.76745e-06	121.873	33.6118	81.2849	7.8598	9.60052	6.23629
Si1g33950	1.32196	0.00248757	0.0247766	97.842	205.032	128.829	95.8896	24.3705	52.662
Si1g34000	1.21734	1.77959e-06	4.96538e-05	193.967	231.081	217.015	98.2475	88.6201	89.3868
Si1g34070	-1.18362	0.00126617	0.0144819	34.3305	34.4521	31.4404	49.5167	109.298	68.5991
Si1g34150	-1.52629	0.0111703	0.078421	11.1574	13.4447	2.30052	26.7233	14.77	35.339
Si1g34190	-1.35265	0.00419413	0.0374877	9.44089	15.1253	10.7357	30.6532	18.4625	40.8823
Si1g34200	1.15109	0.000785596	0.00972273	72.9524	75.6266	88.9533	47.9448	29.54	29.7956
Si1g34340	2.51479	0.0334533	0.171767	4.29132	5.88207	6.90155	1.57196	1.477	0
Si1g34830	4.1274	0.0320749	0.167301	0	23.5283	2.30052	0	1.477	0
Si1g34850	-1.75957	0.0369141	0.183542	20.5983	7.56266	0	27.5093	10.339	56.8195
Si1g35080	1.20135	0.00562817	0.0469887	95.2672	100.835	222.383	82.5279	32.4941	67.2133
Si1g35280	2.57383	1.15668e-06	3.41001e-05	71.2358	28.5701	82.0517	11.7897	14.77	4.15752
Si1g35470	1.23749	0.016052	0.102138	27.4644	39.4939	37.5751	9.43176	12.5545	22.1735
Si1g35480	1.38793	3.92576e-05	0.000769153	175.086	352.924	310.57	126.543	90.8356	103.245
Si1g35650	-1.97121	2.45833e-06	6.6084e-05	37.7636	26.8895	43.7098	124.185	139.577	161.451
Si1g35670	-1.79343	0.000130744	0.00219369	13.7322	15.1253	26.8394	45.5868	50.9566	97.0089
Si1g35760	-2.97962	0.0001339	0.00223614	3.43305	0.840296	1.53368	19.6495	15.5085	10.3938
Si1g36250	1.52649	9.33428e-05	0.00164452	219.715	93.2728	198.611	48.7308	78.2811	50.5832
Si1g36330	-1.46853	6.41433e-06	0.000155081	92.6924	144.531	120.394	347.403	443.839	198.868
Si1g36390	1.2042	0.000267274	0.00400831	352.746	237.804	235.419	130.473	100.436	127.497
Si1g36790	-1.55997	0.0335331	0.171965	9.44089	2.52089	3.83419	11.7897	20.678	13.8584
Si1g36850	-1.72473	5.47605e-05	0.00102779	45.4879	117.641	39.8756	215.359	197.18	257.766
Si1g37010	-2.27297	7.08186e-06	0.000169585	10.2992	4.20148	5.36787	36.1551	31.7556	27.7168
Si1g37240	-1.16913	0.00710027	0.0558373	141.613	51.258	59.8134	172.13	245.921	149.671
Si1g37380	-2.79354	9.94953e-21	2.67461e-18	52.354	60.5013	43.7098	326.968	310.171	446.934
Si1g37650	1.1808	0.000568896	0.00745409	131.314	189.907	206.28	98.2475	73.1116	61.6699
Si2g01210	1.20766	0.000198721	0.00311085	53.2123	63.0222	75.1502	35.3691	22.155	25.6381
Si2g01410	2.38437	2.09798e-18	4.56082e-16	463.462	460.482	483.108	75.4541	124.807	69.2921
Si2g01440	1.46001	8.01554e-05	0.00144271	707.209	392.418	731.564	226.362	282.846	156.6
Si2g01490	-1.56313	0.00973104	0.0708021	12.0157	6.72237	7.66839	19.6495	33.2326	24.9451
Si2g01500	-6.62645	7.26449e-16	1.16418e-13	0	1.68059	1.53368	113.181	54.6491	155.214
Si2g01780	1.01849	0.0399084	0.193093	153.629	42.0148	83.5854	49.5167	50.2181	38.1106
Si2g01960	1.80336	0.0433426	0.203105	18.8818	10.9238	13.8031	3.9299	3.69251	4.85044
Si2g01990	4.3156	0.00383574	0.0351258	3.43305	5.04177	21.4715	1.57196	0	0
Si2g02000	3.23919	0.0131317	0.0882269	28.3227	17.6462	23.772	0	7.38501	0
Si2g02040	5.00863	0.00966878	0.0704641	11.1574	6.72237	7.66839	0	0.738501	0
Si2g02070	2.59607	1.03763e-06	3.10296e-05	101.275	60.5013	109.658	25.1514	8.86201	11.0867
Si2g02080	3.73816	0.000124624	0.00210513	38.6218	15.1253	36.0414	3.14392	2.954	0.692921
Si2g02090	3.50691	1.86452e-15	2.69439e-13	149.338	107.558	195.544	14.1476	11.816	13.8584
Si2g02100	5.68366	0.0255487	0.14289	8.58263	0.840296	11.5026	0	0	0
Si2g02110	1.28816	0.00371761	0.0342196	117.582	76.4669	111.192	65.2363	29.54	30.4885
Si2g02220	1.03948	3.57955e-06	9.26237e-05	340.73	264.693	310.57	178.417	149.916	117.797
Si2g02250	8.5721	1.38187e-11	1.1789e-09	40.3384	66.3834	48.3108	0	0	0
Si2g02290	1.44129	0.0323828	0.16831	15.4487	33.6118	17.6373	11.7897	5.90801	6.92921
Si2g02390	-2.32813	0.0461072	0.211462	0	0	3.83419	8.64578	2.954	8.31505
Si2g02470	1.72566	0.00471898	0.0410632	20.5983	21.8477	12.2694	11.0037	2.954	2.77168
Si2g02490	-7.92489	1.62643e-10	1.12322e-08	0	0	0	46.3728	36.1866	27.7168
Si2g02510	-9.55248	5.80196e-15	8.24142e-13	0	0	0	126.543	117.422	96.316
Si2g02550	8.25235	2.88509e-09	1.57483e-07	146.763	36.973	58.2797	0	0	0.692921
Si2g02560	7.00159	1.40881e-09	8.13401e-08	76.3854	42.0148	70.5492	0.78598	0	0.692921
Si2g02580	2.11232	4.53166e-12	4.23971e-10	112.432	82.349	87.4196	14.1476	25.8475	24.9451
Si2g02590	-1.27614	1.2704e-06	3.68467e-05	187.101	178.983	118.86	388.274	312.386	472.572
Si2g02600	2.24991	8.83348e-05	0.00156844	17.1653	23.5283	19.171	5.50186	3.69251	3.4646
Si2g02660	2.29388	0.0247548	0.139668	6.8661	5.88207	5.36787	0.78598	2.2155	0.692921
Si2g02670	-4.8806	2.35633e-13	2.60655e-11	3.43305	0.840296	2.30052	97.4615	53.1721	42.9611
Si2g02680	3.38294	0.000710128	0.00894368	20.5983	13.4447	28.373	3.14392	2.2155	0.692921
Si2g02690	2.64553	0.0203674	0.121177	22.3148	5.04177	24.5388	5.50186	1.477	1.38584
Si2g02710	2.35638	0.0254553	0.142559	18.8818	5.88207	24.5388	4.71588	1.477	3.4646
Si2g02790	-2.93855	0.037992	0.187337	0	1.68059	0	6.28784	2.954	3.4646
Si2g02800	4.96116	0.00892589	0.066631	3.43305	0	9.20206	0	0	0
Si2g02830	3.32312	7.95975e-22	2.31388e-19	171.653	256.29	144.933	14.1476	21.4165	21.4805
Si2g02840	3.99075	0.0241137	0.137492	0.858263	2.52089	3.06735	0	0	0
Si2g02870	-3.02889	2.96026e-13	3.2459e-11	31.7557	10.0835	23.772	227.934	169.117	138.584
Si2g02890	6.74085	3.39242e-06	8.81605e-05	39.4801	19.3268	26.0725	0	0.738501	0
Si2g03010	4.32828	4.2674e-17	7.78722e-15	59.2202	61.3416	71.316	1.57196	4.43101	3.4646
Si2g03050	-1.19999	0.00747194	0.0581203	13.7322	6.72237	10.7357	26.7233	20.678	24.2522
Si2g03070	1.53774	0.0115594	0.0802758	116.724	114.28	28.373	40.871	9.60052	38.8036
Si2g03210	1.03718	0.049791	0.221885	86.6846	23.5283	76.6839	44.8009	22.8935	23.5593
Si2g03220	-1.20852	0.000285969	0.00422531	110.716	90.7519	78.2175	170.558	162.47	312.507
Si2g03270	5.23453	1.37159e-07	5.15634e-06	41.1966	21.0074	48.3108	0.78598	0.738501	1.38584
Si2g03440	4.04422	0.0471952	0.214201	6.00784	0.840296	18.4041	1.57196	0	0
Si2g03450	1.61604	0.00550623	0.0461777	112.432	30.2506	138.031	26.7233	41.3561	23.5593
Si2g03480	9.27004	4.40209e-13	4.78488e-11	78.9602	78.1475	94.3212	0	0	0
Si2g03650	10.0156	2.70202e-16	4.50337e-14	155.346	115.961	150.3	0	0	0
Si2g03690	2.99227	0.00229552	0.023338	6.8661	9.24325	7.66839	2.35794	0.738501	0
Si2g03700	1.97042	0.0271979	0.149177	10.2992	7.56266	2.30052	0.78598	1.477	2.77168
Si2g03750	2.35166	0.00062963	0.00808877	42.9132	32.7715	66.715	17.2916	6.64651	4.15752
Si2g03940	-1.20204	0.00432521	0.0383656	19.7401	12.6044	9.20206	22.0074	49.4796	23.5593
Si2g04200	1.58126	0.00172097	0.018553	52.354	36.1327	25.3057	17.2916	11.816	9.00797
Si2g04260	-1.12269	0.0022644	0.023059	15.4487	31.0909	24.5388	49.5167	58.3416	47.1186
Si2g04290	1.35175	2.8394e-05	0.000576645	86.6846	127.725	121.161	46.3728	31.0171	54.0478
Si2g04390	-1.01423	0.0165133	0.104198	204.267	69.7445	112.725	359.193	256.998	164.915
Si2g04470	-2.62789	2.21727e-17	4.10605e-15	120.157	101.676	105.057	925.884	708.223	386.65
Si2g04550	7.29823	1.04008e-07	3.98803e-06	57.5036	25.2089	42.1761	0	0	0.692921
Si2g04740	2.56502	0.00642726	0.051816	13.7322	14.285	12.2694	5.50186	0.738501	0.692921
Si2g04830	-1.84593	0.0255218	0.142835	6.8661	10.0835	4.60103	33.7971	20.678	22.8664
Si2g04860	1.07674	0.01933	0.116493	155.346	83.1893	72.8497	62.0924	50.9566	34.646
Si2g04880	1.59431	0.00139046	0.0156473	336.439	109.238	322.072	96.6755	96.7437	60.977
Si2g04890	3.78084	0.000354375	0.00502982	30.0392	17.6462	23.0052	0	4.43101	0.692921
Si2g04900	-3.24918	6.53831e-05	0.00120722	7.72437	1.68059	1.53368	25.1514	48.0026	29.7956
Si2g04920	-2.06849	0.00240546	0.0241609	12.8739	3.36118	9.20206	33.7971	47.2641	25.6381
Si2g04940	-3.78944	0.0334648	0.171787	1.71653	0	0	9.43176	10.339	3.4646
Si2g05000	-1.34758	7.91689e-05	0.00142698	25.7479	26.0492	18.4041	62.8784	48.7411	66.5204
Si2g05040	-3.81278	1.15083e-31	7.19267e-29	41.1966	31.9312	33.7409	549.4	506.612	444.855
Si2g05140	1.63919	2.06217e-11	1.69031e-09	249.755	224.359	231.585	86.4578	59.0801	81.0717
Si2g05330	3.99782	0.000215787	0.00333416	9.44089	12.6044	13.8031	2.35794	0	0
Si2g05370	2.11302	0.000565436	0.00742042	36.9053	13.4447	22.2383	1.57196	8.12351	6.92921
Si2g05380	-5.00487	0.00165841	0.0180166	0	0	0	2.35794	5.90801	6.23629
Si2g05390	-1.54222	6.2315e-07	1.96453e-05	349.313	243.686	298.3	908.593	829.337	857.836
Si2g05490	1.04762	5.27467e-05	0.000994469	170.794	235.283	256.124	108.465	87.8816	124.033
Si2g05500	1.16908	0.00234069	0.0236647	60.9367	89.9116	69.7823	47.1588	20.678	30.4885
Si2g05660	1.43234	1.72623e-07	6.33712e-06	150.196	126.044	187.875	80.9559	48.0026	43.654
Si2g05680	2.12065	0.000268241	0.00401451	19.7401	14.285	27.6062	8.64578	3.69251	2.07876
Si2g05770	2.29839	0.00576627	0.0479404	14.5905	13.4447	21.4715	1.57196	0.738501	7.62213
Si2g05790	1.27964	0.00444343	0.0391437	196.542	80.6684	249.223	81.7419	69.4191	65.8275
Si2g05830	-4.82861	0.0246837	0.139362	0	0	0	1.57196	2.954	8.31505
Si2g05910	-4.61999	0.0012743	0.0145534	0	0	0	4.71588	3.69251	2.77168
Si2g05980	-2.69721	1.99628e-09	1.11609e-07	18.0235	16.8059	11.5026	94.3176	104.129	101.166
Si2g05990	1.02657	0.00157046	0.0172503	170.794	101.676	150.3	67.5943	79.0196	60.977
Si2g06000	7.38079	4.03924e-07	1.34283e-05	26.6062	15.9656	25.3057	0	0	0
Si2g06030	-5.42255	1.15206e-08	5.57087e-07	0	1.68059	0.766839	30.6532	31.0171	43.654
Si2g06210	1.03208	0.0121993	0.0836486	36.9053	68.9042	48.3108	21.2215	21.4165	32.5673
Si2g06230	3.34376	0.000563501	0.00739891	22.3148	12.6044	32.2072	0.78598	4.43101	1.38584
Si2g06260	3.32419	7.50062e-06	0.000178255	23.1731	27.7298	22.2383	0.78598	2.954	3.4646
Si2g06280	-3.35238	2.20862e-13	2.46497e-11	6.8661	7.56266	19.9378	108.465	134.407	111.56
Si2g06290	-1.01352	8.31274e-05	0.00148867	72.9524	55.4595	49.0777	118.683	122.591	116.411
Si2g06300	-1.61806	0.00272061	0.0267356	6.8661	5.88207	13.0363	27.5093	25.8475	26.331
Si2g06310	-2.58815	1.72083e-13	1.9917e-11	26.6062	19.3268	23.0052	117.897	166.163	130.269
Si2g06320	-8.73055	1.33232e-12	1.34851e-10	0	0	0	78.598	62.0341	51.969
Si2g06330	-7.92161	1.25488e-19	3.04581e-17	0	1.68059	0.766839	170.558	201.611	223.813
Si2g06340	-5.6649	1.92431e-64	6.01348e-61	10.2992	13.4447	8.43523	489.666	545.014	591.061
Si2g06350	-3.28258	1.04489e-09	6.13199e-08	3.43305	5.88207	12.2694	75.4541	50.2181	86.6151
Si2g06360	-3.65405	1.28054e-08	6.06318e-07	0.858263	2.52089	7.66839	44.0149	36.9251	60.977
Si2g06370	-2.01321	0.000314799	0.0045676	6.00784	10.9238	3.83419	25.9373	19.201	38.1106
Si2g06420	-1.46398	1.59186e-09	9.08597e-08	123.59	100.835	100.456	288.455	295.4	311.814
Si2g06430	1.16363	0.0456504	0.210108	51.4958	31.9312	23.772	11.7897	21.4165	14.5513
Si2g06490	-6.01798	3.98582e-05	0.000778481	0	0	0	8.64578	9.60052	11.0867
Si2g06500	1.37053	0.00608719	0.0499441	58.3619	57.9804	85.8859	41.6569	25.109	11.7797
Si2g06510	2.08459	4.95645e-08	2.05396e-06	102.992	73.946	209.347	36.9411	28.063	26.331
Si2g06520	-2.44077	0.0418382	0.198646	1.71653	0	1.53368	6.28784	5.90801	5.54337
Si2g06530	-1.46875	0.0296963	0.159144	6.00784	5.04177	6.90155	12.5757	17.724	19.4018
Si2g06580	-3.31715	0.0464759	0.212335	0	0	0	3.14392	0.738501	0.692921
Si2g06670	-7.25323	4.807e-08	2.00626e-06	0	0	0	36.1551	7.38501	25.6381
Si2g06720	2.25963	2.47739e-14	3.27697e-12	233.448	135.288	179.44	40.085	38.4021	36.0319
Si2g06780	1.60546	5.93042e-08	2.37597e-06	195.684	162.177	199.378	50.3027	73.8501	58.8983
Si2g06850	1.07145	0.00401655	0.0363554	587.91	318.472	397.222	216.93	214.904	188.474
Si2g06870	-3.71388	1.88004e-29	1.02176e-26	481.486	191.587	465.471	5170.96	5295.79	4474.88
Si2g06920	-5.69625	2.16084e-13	2.43338e-11	0.858263	0	2.30052	60.5205	50.2181	58.8983
Si2g06980	1.2712	0.00801873	0.0614094	66.9445	38.6536	42.943	24.3654	19.201	18.0159
Si2g07020	9.37038	6.33872e-07	1.99331e-05	1027.34	623.499	674.051	0	0	3.4646
Si2g07100	2.55596	1.05619e-15	1.61993e-13	90.9759	156.295	126.528	24.3654	19.9395	19.4018
Si2g07150	-8.66539	1.28197e-12	1.30813e-10	0	0	0	74.6681	55.3876	54.0478
Si2g07160	-1.50439	0.000237584	0.0036151	56.6454	94.9534	22.2383	149.336	152.87	189.86
Si2g07340	-1.0458	8.39018e-05	0.00150039	577.611	798.281	430.963	1228.49	954.144	1546.6
Si2g07370	1.3329	0.00143267	0.0160397	58.3619	40.3342	79.7512	32.2252	25.109	13.8584
Si2g07420	4.67229	0.00039998	0.00555219	16.307	6.72237	14.5699	0.78598	0	0.692921
Si2g07510	2.21244	3.5494e-09	1.90828e-07	835.09	525.185	1069.74	222.432	110.775	191.246
Si2g07600	-6.51186	1.32392e-06	3.80873e-05	0	0	0	14.9336	12.5545	13.8584
Si2g07610	2.17598	0.000364295	0.00514251	20.5983	81.5087	144.933	22.0074	27.3245	5.54337
Si2g07740	1.20177	4.55849e-05	0.000875958	357.896	196.629	391.088	146.978	140.315	124.033
Si2g08170	4.63709	0.0304237	0.161863	4.29132	0.840296	14.5699	0	0.738501	0
Si2g08180	1.12114	0.0336774	0.172417	48.921	25.2089	37.5751	21.2215	18.4625	11.7797
Si2g08530	1.50701	0.00385465	0.0352473	27.4644	11.7641	17.6373	7.8598	6.64651	5.54337
Si2g08880	1.33206	0.00230696	0.0234256	134.747	49.5774	112.725	40.871	50.2181	27.0239
Si2g09000	6.53014	0.0262895	0.145471	36.9053	7.56266	98.9222	1.57196	0	0
Si2g09280	7.67699	9.98576e-10	5.91574e-08	72.9524	51.258	38.3419	0	0.738501	0
Si2g09470	3.81196	0.0011537	0.0133353	6.8661	8.40296	15.3368	0	0.738501	1.38584
Si2g09560	1.81139	0.0049635	0.0428627	58.3619	51.258	48.3108	14.1476	16.9855	13.8584
Si2g09570	-1.04662	0.000719407	0.00903778	133.889	152.094	77.4507	228.72	258.475	262.617
Si2g09590	-1.1973	1.2275e-05	0.000277213	85.8263	91.5922	114.259	236.58	271.03	162.143
Si2g09600	1.10245	0.0435088	0.203578	146.763	484.01	116.559	99.8195	170.594	77.6071
Si2g09830	1.01746	0.00046797	0.006329	157.062	118.482	121.927	65.2363	55.3876	75.5284
Si2g09840	7.29263	1.02155e-07	3.92904e-06	36.9053	63.0222	24.5388	0	0.738501	0
Si2g09940	10.3241	1.35307e-10	9.55557e-09	208.558	122.683	190.943	0	0	0
Si2g10300	2.3552	6.60237e-15	9.32537e-13	685.752	375.612	495.378	99.8195	100.436	103.938
Si2g10380	1.27331	0.0111677	0.078421	108.141	42.0148	70.5492	44.8009	26.586	20.0947
Si2g10510	-1.57501	0.0239607	0.136793	4.29132	14.285	6.13471	18.0775	21.4165	33.9531
Si2g10780	2.06501	0.0397901	0.192894	17.1653	8.40296	10.7357	0	4.43101	4.15752
Si2g10800	-2.11209	0.00869017	0.0652807	15.4487	5.04177	9.20206	69.1662	38.4021	20.7876
Si2g10820	-2.15524	0.0066096	0.0528522	133.889	150.413	148	1021.77	669.821	234.207
Si2g10900	2.89185	3.93643e-05	0.000770036	6.8661	22.688	25.3057	3.9299	1.477	2.07876
Si2g11090	1.09286	0.000101606	0.00177508	1004.17	631.062	881.098	437.791	485.934	256.381
Si2g11270	1.06812	0.000153041	0.00249578	4411.47	2525.93	3941.55	1601.04	2139.44	1448.2
Si2g11380	1.81065	3.76338e-05	0.000741407	230.873	98.3146	210.881	66.0223	46.5256	41.5752
Si2g11420	2.665	6.23358e-06	0.000151595	26.6062	61.3416	24.5388	6.28784	5.90801	5.54337
Si2g11510	4.37113	0.0471559	0.214189	2.57479	5.88207	0	0	0	0
Si2g11630	-2.42414	1.38768e-15	2.05278e-13	1242.76	1037.77	766.072	4032.86	4687.27	7629.06
Si2g11790	1.70221	0.000105477	0.00182739	320.132	190.747	292.166	118.683	81.9736	46.4257
Si2g11820	1.18543	0.0366621	0.182726	42.9132	52.9386	43.7098	17.2916	29.54	14.5513
Si2g12100	-1.81176	8.57971e-06	0.000200086	26.6062	21.8477	16.1036	88.8157	45.0486	92.1584
Si2g12170	-2.2486	1.02695e-09	6.04091e-08	83.2515	64.7028	67.4818	414.997	330.11	278.554
Si2g12330	-1.87033	1.44879e-10	1.01456e-08	3223.64	3809.9	2569.68	9853.83	10323.5	14932.4
Si2g12340	1.52084	0.0138024	0.0915035	51.4958	54.6192	29.1399	26.7233	6.64651	13.8584
Si2g12540	-1.24295	4.10269e-07	1.36212e-05	45.4879	48.7371	48.3108	120.255	94.5282	122.647
Si2g12640	-7.58005	7.58529e-09	3.80788e-07	0	0	0	37.727	19.201	29.7956
Si2g12670	-4.83207	4.96236e-08	2.05396e-06	0.858263	0.840296	1.53368	35.3691	27.3245	30.4885
Si2g12720	-2.22502	0.0174841	0.108301	6.00784	0.840296	3.06735	14.9336	25.109	6.23629
Si2g12730	-2.55954	1.09899e-08	5.34529e-07	18.0235	17.6462	41.4093	150.122	166.901	139.277
Si2g12800	-6.8604	6.43812e-10	3.94493e-08	0	0	1.53368	58.1625	49.4796	81.7646
Si2g12810	-2.20833	1.1531e-20	3.06675e-18	60.9367	47.0566	50.6114	268.019	217.119	247.373
Si2g12920	1.27005	0.0119226	0.082157	96.9837	47.0566	95.8548	39.299	46.5256	13.8584
Si2g13010	1.29417	8.95156e-07	2.70931e-05	822.216	1418.42	1214.67	657.079	358.912	393.579
Si2g13050	8.86499	1.14786e-30	6.67358e-28	6167.48	4764.48	5698.38	14.9336	11.0775	9.70089
Si2g13130	-2.48284	2.50621e-07	8.81228e-06	145.046	50.4177	61.3471	567.478	532.459	334.681
Si2g13180	-6.14439	9.17299e-172	1.14662e-167	33.4723	36.1327	26.8394	2557.58	2005.77	2239.52
Si2g13190	2.36813	1.08333e-50	1.80555e-47	658.288	689.042	652.58	118.683	140.315	128.19
Si2g13480	-2.29066	4.69338e-07	1.54101e-05	20.5983	31.0909	8.43523	81.7419	107.821	103.245
Si2g13580	-1.6427	1.0669e-10	7.77625e-09	381.927	315.111	350.445	957.324	1159.45	1153.71
Si2g13600	4.85491	0.00106348	0.0125267	21.4566	10.0835	10.7357	0	0.738501	0.692921
Si2g13690	-1.22876	0.0303151	0.161388	24.8896	5.88207	13.0363	20.4355	48.0026	33.9531
Si2g13930	11.2412	8.12388e-20	2.03097e-17	365.62	299.145	321.305	0	0	0
Si2g13940	-1.67446	4.82195e-07	1.57993e-05	59.2202	43.6954	49.0777	194.923	120.376	169.766
Si2g14110	1.06486	7.83853e-05	0.0014149	225.723	220.998	222.383	117.897	83.4506	118.489
Si2g14180	2.5201	0.0382533	0.188032	5.14958	2.52089	9.20206	0.78598	1.477	0.692921
Si2g14380	-1.95152	7.94806e-09	3.9661e-07	388.793	540.31	227.751	1336.95	1412.01	1723.99
Si2g14460	4.31437	0.0356832	NA	2.57479	1.68059	3.83419	0	0	0
Si2g14620	1.82269	0.000402446	0.00558022	419.691	258.811	375.751	161.912	99.6977	36.7248
Si2g14740	-2.0901	6.08089e-06	0.000148991	6.8661	10.9238	6.13471	35.3691	27.3245	38.8036
Si2g14750	1.00491	7.11496e-05	0.0012974	114.149	190.747	180.974	84.8858	67.9421	89.3868
Si2g14830	-1.06983	0.0131457	0.0882736	1354.34	648.708	1055.94	1888.71	1932.66	2599.84
Si2g14910	4.12736	0.00616793	0.0503916	3.43305	5.04177	5.36787	0	0.738501	0
Si2g15130	3.4998	5.7624e-06	0.000142211	887.444	585.686	1392.58	144.62	56.8646	51.969
Si2g15150	1.44618	0.000108444	0.00186972	112.432	210.074	105.824	73.8821	52.4336	31.1814
Si2g15160	3.17923	1.15675e-15	1.75265e-13	2313.88	1671.35	3650.92	409.496	133.669	300.035
Si2g15250	3.26354	2.21306e-12	2.18682e-10	1075.4	652.069	1647.17	168.2	74.5886	108.789
Si2g15280	2.39762	1.15166e-08	5.57087e-07	1507.97	1052.05	2117.24	304.174	316.079	267.467
Si2g15450	1.21541	0.00455339	0.0398727	74.6689	52.9386	82.0517	40.871	16.9855	32.5673
Si2g15510	1.8467	0.00173214	0.0186041	31.7557	39.4939	62.8808	16.5056	14.0315	6.92921
Si2g15940	4.70623	0.00771079	0.059681	3.43305	3.36118	3.83419	0	0	0
Si2g16070	4.8531	0.0221342	0.128747	0	2.52089	9.20206	0	0	0
Si2g16180	2.83591	0.0136281	0.0907091	21.4566	13.4447	6.90155	0.78598	2.954	2.07876
Si2g16220	7.6133	7.80612e-09	3.90306e-07	26.6062	29.4103	23.772	0	0	0
Si2g16230	9.6967	1.79053e-15	2.60252e-13	115.866	111.759	110.425	0	0	0
Si2g16240	5.37795	1.34907e-11	1.15915e-09	443.722	491.573	496.145	7.8598	1.477	24.9451
Si2g16310	6.95745	6.40619e-08	2.5543e-06	31.7557	26.8895	39.8756	0	0.738501	0
Si2g16340	-2.83951	1.28834e-06	3.72784e-05	1.71653	21.8477	9.9689	72.3102	81.2351	86.6151
Si2g16420	6.21247	2.01189e-95	1.25743e-91	742.398	796.6	802.113	8.64578	7.38501	15.2443
Si2g16430	1.26016	1.61299e-14	2.17972e-12	865.987	923.485	859.626	364.695	329.372	411.595
Si2g16510	2.58145	0.0251438	0.141194	4.29132	7.56266	23.772	3.14392	1.477	1.38584
Si2g16530	-2.08695	1.21092e-08	5.79943e-07	204.267	183.184	161.036	798.556	602.617	928.514
Si2g16540	1.98923	0.0148259	0.0964221	23.1731	13.4447	10.7357	5.50186	3.69251	2.77168
Si2g16610	1.80818	0.000293555	0.00430432	50.6375	21.8477	41.4093	11.0037	12.5545	9.00797
Si2g16850	1.00278	1.98826e-06	5.5046e-05	435.998	500.816	338.943	214.573	236.32	185.703
Si2g17040	2.05778	0.00383802	0.0351338	138.18	110.919	55.9792	30.6532	41.3561	1.38584
Si2g17300	1.0086	6.09605e-06	0.000148991	321.849	452.919	511.481	259.373	206.78	173.923
Si2g17340	1.14123	4.04209e-09	2.14094e-07	5831.9	7741.64	6679.17	3539.27	2433.36	3209.61
Si2g17380	-2.1034	0.000429037	0.00588198	12.0157	9.24325	1.53368	44.0149	16.247	36.7248
Si2g17410	-5.43603	1.65799e-16	2.80497e-14	4.29132	0.840296	0.766839	78.598	76.8041	94.2372
Si2g17420	-4.15573	1.25847e-18	2.80908e-16	4.29132	5.88207	5.36787	100.605	81.2351	95.6231
Si2g17430	-1.58552	1.7379e-10	1.19034e-08	73.8106	57.9804	62.8808	175.274	171.332	236.979
Si2g17480	1.20069	6.46025e-07	2.02897e-05	191.393	179.823	249.223	91.1737	79.7581	99.0877
Si2g17750	-1.20406	7.2374e-05	0.00131877	133.031	83.1893	134.197	203.569	295.4	308.35
Si2g17850	1.05152	6.42037e-06	0.000155081	180.235	303.347	296.767	147.764	122.591	106.71
Si2g18210	1.36261	1.78888e-05	0.000388755	508.95	490.733	592.766	196.495	297.616	125.419
Si2g18270	-1.29158	2.78078e-06	7.37217e-05	763.854	371.411	508.414	1329.88	1503.59	1189.74
Si2g18280	1.13429	0.00241847	0.0242526	333.006	915.082	822.051	332.47	353.742	257.074
Si2g18430	-8.93342	4.5971e-13	4.97521e-11	0	0	0	65.2363	95.2667	60.977
Si2g18440	-4.49743	2.90437e-22	8.85478e-20	1.71653	10.9238	10.7357	268.805	148.439	115.718
Si2g18530	5.99875	0.000233985	0.00356468	17.1653	5.88207	3.06735	0	0	0
Si2g18720	-1.87331	3.54928e-06	9.19502e-05	31.7557	12.6044	29.1399	103.749	95.2667	70.6779
Si2g18780	2.43383	2.62831e-09	1.44413e-07	119.299	298.305	220.083	50.3027	33.2326	34.646
Si2g18810	-2.59013	5.32726e-06	0.000132651	0.858263	13.4447	5.36787	46.3728	35.4481	36.7248
Si2g18890	2.14267	0.000511954	0.00683699	105.566	50.4177	132.663	31.4392	25.109	9.00797
Si2g19190	-1.38572	1.27993e-05	0.000288008	34.3305	78.1475	58.2797	127.329	161.732	157.293
Si2g19320	4.98092	0.011531	0.0801879	7.72437	5.04177	12.2694	0.78598	0	0
Si2g19410	-1.53573	1.75541e-15	2.5664e-13	643.697	630.222	591.233	1637.2	1572.27	2197.25
Si2g19450	-1.89417	7.09118e-08	2.80062e-06	1402.4	2449.46	975.419	5042.85	5160.65	7738.54
Si2g19510	-2.21842	0.00524464	0.0446371	1.71653	9.24325	3.83419	17.2916	13.293	38.1106
Si2g19780	-1.00463	0.00654837	0.052581	579.328	234.442	561.326	944.748	1166.09	648.574
Si2g19870	-2.46212	8.56434e-09	4.20646e-07	305.542	89.0713	149.534	1340.1	1135.08	522.462
Si2g19920	-1.38692	5.2909e-06	0.000132008	57.5036	58.8207	33.7409	132.831	101.913	156.6
Si2g20500	3.49722	3.4737e-09	1.8716e-07	18.0235	42.0148	39.1088	3.14392	0	5.54337
Si2g20560	4.1468	0.0105894	0.0754664	10.2992	5.04177	11.5026	1.57196	0	0
Si2g20760	-1.30387	0.0274729	0.150125	8.58263	3.36118	13.8031	16.5056	27.3245	20.0947
Si2g20900	-1.03365	0.0156512	0.100251	50.6375	21.0074	28.373	89.6017	56.1261	58.8983
Si2g20910	1.29634	0.00832945	0.0632168	144.188	73.1057	105.057	53.4466	50.2181	27.7168
Si2g21580	-1.18038	0.0358906	0.180282	12.0157	5.88207	4.60103	15.7196	14.77	20.0947
Si2g21610	1.36806	0.0495632	0.221135	24.8896	9.24325	14.5699	0.78598	9.60052	8.31505
Si2g21830	-1.48792	0.00888408	0.0663784	9.44089	4.20148	13.0363	15.7196	29.54	29.7956
Si2g22090	1.36775	0.000188628	0.00298085	133.889	70.5848	124.995	54.2326	36.9251	36.7248
Si2g22170	2.30838	0.00789496	0.0607305	11.1574	5.88207	12.2694	3.14392	0.738501	2.07876
Si2g22300	2.02103	0.000560839	0.0073717	34.3305	20.1671	38.3419	9.43176	5.16951	8.31505
Si2g22310	-1.93035	0.042645	0.201187	3.43305	4.20148	0	10.2177	7.38501	11.0867
Si2g22360	-1.53172	0.00322334	0.0305241	42.0549	7.56266	27.6062	84.8858	75.3271	63.0558
Si2g22720	-2.32284	1.77932e-09	9.99617e-08	331.29	105.037	202.445	1211.98	1262.84	720.637
Si2g22800	1.01102	1.53498e-05	0.000339297	113.291	152.934	141.865	74.6681	50.9566	76.9142
Si2g22940	1.79824	6.04532e-06	0.000148315	223.148	227.72	320.539	118.683	73.8501	29.7956
Si2g22960	-2.44705	0.0355664	0.17905	2.57479	0	2.30052	7.8598	13.293	5.54337
Si2g23030	3.67008	0.0170962	0.106611	17.1653	7.56266	3.83419	0.78598	1.477	0
Si2g23440	1.46707	0.00327957	0.0309277	184.527	114.28	128.829	65.2363	71.6346	18.0159
Si2g23470	-1.72883	0.00127692	0.0145752	37.7636	34.4521	10.7357	78.598	67.9421	127.497
Si2g23480	5.36989	0.00906611	0.067316	6.8661	9.24325	0.766839	0	0	0
Si2g23540	-1.03469	0.000140532	0.00232362	538.131	445.357	344.311	731.747	830.814	1156.48
Si2g23650	-2.3626	0.0453201	0.209003	0.858263	2.52089	1.53368	3.14392	9.60052	12.4726
Si2g23710	1.15027	0.0204561	0.121473	36.047	30.2506	16.8705	8.64578	14.77	13.8584
Si2g23760	1.29366	0.028627	0.154741	27.4644	24.3686	23.772	16.5056	11.0775	3.4646
Si2g23940	6.5964	1.04097e-06	3.10924e-05	12.8739	14.285	12.2694	0	0	0
Si2g24040	-1.54306	1.94259e-05	0.000416075	117.582	136.128	42.943	235.794	246.659	380.413
Si2g24230	1.43762	0.0369463	0.183593	26.6062	15.1253	26.8394	8.64578	13.293	3.4646
Si2g24460	-1.1976	5.16299e-07	1.67195e-05	142.472	143.691	148.767	285.311	296.139	415.752
Si2g24640	-1.31792	7.56432e-07	2.34045e-05	121.873	119.322	86.6528	187.063	276.199	352.697
Si2g24650	-1.27934	4.7401e-05	0.000906675	89.2594	109.238	74.3834	155.624	214.165	291.72
Si2g24940	1.1689	0.00374071	0.0343982	302.967	239.484	411.026	107.679	175.025	141.356
Si2g25150	-1.48312	0.0246531	0.139251	3.43305	15.1253	6.90155	29.8672	18.4625	22.8664
Si2g25190	1.53669	0.00183929	0.0194981	605.934	868.025	1101.95	576.909	149.916	161.451
Si2g25250	1.3398	0.0153332	0.0988986	12.0157	34.4521	17.6373	11.7897	8.12351	5.54337
Si2g25410	-1.19451	0.0432961	0.203078	39.4801	15.9656	27.6062	62.8784	61.2956	65.8275
Si2g25450	4.66973	0.0194505	0.117002	1.71653	0	18.4041	0.78598	0	0
Si2g25460	2.02717	0.00624116	0.0507907	32.614	15.1253	49.8445	11.7897	8.12351	4.15752
Si2g25470	-2.12291	1.62204e-09	9.17446e-08	278.077	434.433	470.839	1641.13	1316.75	2197.25
Si2g25480	-1.74345	1.22744e-08	5.86732e-07	56.6454	81.5087	65.9481	170.558	208.257	304.192
Si2g25710	-1.06214	0.0124995	0.0850662	17.1653	20.1671	16.8705	33.7971	37.6636	41.5752
Si2g25780	1.11371	1.62345e-06	4.57569e-05	805.909	464.683	663.315	331.684	248.136	313.893
Si2g25880	-1.965	0.000649008	0.00828239	67.8028	28.5701	6.90155	92.7456	90.0971	218.963
Si2g25890	-1.48346	0.00328729	0.0309888	108.141	94.9534	88.9533	440.935	251.829	124.033
Si2g26450	1.56626	0.0089833	0.0668997	10.2992	29.4103	17.6373	8.64578	7.38501	3.4646
Si2g26580	2.04038	4.01698e-06	0.000102474	74.6689	102.516	145.699	17.2916	36.9251	24.2522
Si2g26590	-1.11528	4.6807e-05	0.000895999	955.247	1498.25	1119.58	2497.06	2403.82	2839.59
Si2g26850	2.84824	3.98921e-08	1.70479e-06	279.794	180.664	351.979	47.9448	43.5716	21.4805
Si2g26930	1.40152	0.00430157	0.0382158	64.3697	35.2924	49.8445	21.2215	25.109	10.3938
Si2g27190	-2.85411	0.00412648	0.037122	3.43305	10.9238	3.06735	3.9299	86.4046	35.339
Si2g27230	-4.34344	0.0288078	0.155472	0	0	0	7.8598	0	1.38584
Si2g27300	1.30347	0.00486739	0.0421857	21.4566	28.5701	45.2435	7.8598	14.0315	16.6301
Si2g27420	1.22032	0.0045757	0.0400253	219.715	75.6266	156.435	53.4466	98.2207	42.2682
Si2g27580	-1.75193	2.09372e-07	7.50976e-06	98.7003	94.1131	52.9119	206.713	222.289	397.044
Si2g27890	-7.6286	1.75772e-23	6.18915e-21	0	0.840296	2.30052	179.203	240.751	227.278
Si2g27960	1.8346	0.000359393	0.0050848	200.834	96.634	199.378	58.1625	60.5571	20.7876
Si2g28110	1.22939	0.000179074	0.00284968	76.3854	133.607	115.793	55.0186	51.6951	32.5673
Si2g28210	1.17027	5.11018e-05	0.000967105	269.495	298.305	344.311	194.923	130.715	80.3788
Si2g28670	-1.36643	0.00345713	0.0322494	6.00784	21.0074	23.0052	40.085	45.7871	43.654
Si2g28990	-1.09762	0.0448535	0.207655	10.2992	5.88207	6.90155	22.7934	16.9855	9.70089
Si2g29020	1.22513	0.000195989	0.00307386	287.518	476.448	490.01	197.281	211.95	127.497
Si2g29030	1.46485	9.59237e-07	2.88579e-05	151.913	179.823	207.046	73.8821	73.8501	47.8115
Si2g29150	-2.42761	0.000285397	0.00422185	5.14958	4.20148	1.53368	14.9336	21.4165	21.4805
Si2g29280	5.0354	0.00224392	0.0229158	152.771	49.5774	78.9844	8.64578	0	0
Si2g29340	-1.79231	4.40459e-08	1.8632e-06	46.3462	45.376	57.5129	209.071	208.996	99.7806
Si2g29450	-2.26448	0.00103881	0.0122918	9.44089	7.56266	1.53368	16.5056	14.0315	57.5124
Si2g29490	-1.26982	0.00419023	0.0374663	11.1574	31.9312	21.4715	36.1551	73.8501	45.7328
Si2g29660	1.17718	0.0404646	0.194992	81.535	27.7298	129.596	37.727	35.4481	32.5673
Si2g29670	2.16505	0.0127255	0.0862159	36.047	22.688	197.844	26.7233	12.5545	18.0159
Si2g29970	2.72955	0.0312324	0.164624	0	9.24325	9.9689	0.78598	0	2.07876
Si2g30520	-1.33258	3.14041e-05	0.00063162	26.6062	26.8895	29.9067	51.8747	80.4966	77.6071
Si2g30580	-1.09486	3.25034e-05	0.000651633	135.606	75.6266	116.559	237.366	211.211	251.53
Si2g30730	1.02926	0.0325234	0.1689	23.1731	69.7445	63.6476	19.6495	39.1406	18.0159
Si2g30850	1.03671	0.0029413	0.0283035	387.935	247.887	281.43	179.989	166.163	101.166
Si2g31140	1.12994	0.00929343	0.0683995	115.007	46.2163	68.2486	33.7971	39.1406	31.8744
Si2g31570	1.5252	0.00111754	0.013025	750.98	308.388	510.715	236.58	203.088	106.017
Si2g31620	1.6946	0.0265391	0.14656	6.8661	26.0492	18.4041	9.43176	5.90801	0.692921
Si2g31650	-1.61379	7.44369e-14	9.12217e-12	1324.3	1255.4	1239.98	3598.22	3518.22	4573.28
Si2g31890	-2.1704	0.00620787	0.0506352	0.858263	0.840296	6.13471	11.7897	12.5545	11.7797
Si2g31900	4.30019	0.0309907	0.163851	1.71653	10.0835	3.83419	0	0	0.692921
Si2g32570	1.27473	0.022662	0.131146	35.1888	39.4939	39.8756	19.6495	11.816	15.9372
Si2g32670	1.48669	0.0451756	0.208759	33.4723	18.4865	19.9378	15.7196	5.90801	4.15752
Si2g32740	1.24957	0.0233968	0.134218	133.889	50.4177	62.1139	38.513	33.2326	31.8744
Si2g32950	4.13857	0.00401929	0.0363671	12.0157	5.04177	8.43523	0	0	1.38584
Si2g32990	-1.1056	3.97238e-06	0.000101543	1135.48	607.534	918.673	1870.63	2181.53	1675.48
Si2g33030	6.01991	1.82009e-05	0.000393596	12.0157	7.56266	6.90155	0	0	0
Si2g33130	-7.2927	4.96471e-09	2.55386e-07	0	0	0	23.5794	28.8015	18.7089
Si2g33170	-4.78347	6.70608e-05	0.00123455	0	1.68059	0	14.1476	10.339	20.7876
Si2g33360	-2.52754	2.00003e-09	1.11609e-07	772.437	964.659	390.321	3433.16	3405.97	5425.57
Si2g33380	-1.21332	7.00721e-06	0.000167958	62.6532	52.9386	46.0103	91.9597	129.976	151.75
Si2g33540	8.06742	1.20418e-08	5.77823e-07	11.1574	60.5013	37.5751	0	0	0
Si2g33590	-1.09004	0.0317648	0.166413	12.0157	10.9238	19.9378	29.8672	35.4481	26.331
Si2g33640	8.52074	2.88931e-25	1.22428e-22	7439.42	3772.09	5309.59	13.3617	5.90801	25.6381
Si2g33650	1.42508	1.88248e-06	5.22912e-05	319.274	257.971	299.834	102.177	110.037	114.332
Si2g33760	1.70551	1.08591e-07	4.14469e-06	484.06	336.959	708.559	187.849	148.439	133.041
Si2g33910	9.57826	5.98682e-09	3.04209e-07	133.889	83.1893	94.3212	0	0	0
Si2g33960	-9.73852	8.58681e-16	1.33648e-13	0	0	0	132.045	121.853	133.041
Si2g34000	-1.52448	0.000833001	0.0102033	13.7322	15.9656	6.90155	29.8672	45.0486	29.7956
Si2g34140	4.92101	0.015273	0.0985861	5.14958	3.36118	3.83419	0	0	0
Si2g34170	1.81611	2.08414e-05	0.000439692	147.621	71.4251	118.093	25.1514	29.54	40.8823
Si2g34190	-1.91338	0.00115329	0.0133353	6.8661	9.24325	6.90155	26.7233	39.1406	20.7876
Si2g34200	-2.36689	1.39042e-06	3.98002e-05	10.2992	10.9238	5.36787	46.3728	43.5716	46.4257
Si2g34250	1.95523	0.0139206	0.0920433	30.0392	12.6044	15.3368	6.28784	6.64651	2.07876
Si2g34260	1.76694	2.51205e-06	6.73111e-05	108.141	73.1057	131.896	36.1551	33.2326	22.8664
Si2g34270	1.13522	0.0215125	0.126148	32.614	30.2506	36.8083	20.4355	14.0315	11.0867
Si2g34290	-1.33753	1.97471e-06	5.47315e-05	729.524	888.192	537.554	1542.09	1587.04	2316.43
Si2g34300	1.07576	0.00809283	0.0618718	170.794	85.7102	207.046	73.0961	91.5742	55.4337
Si2g34310	-3.05759	2.76051e-07	9.59508e-06	5.14958	2.52089	8.43523	33.7971	34.7096	66.5204
Si2g34370	-3.92002	0.0114211	0.0797786	0	0	1.53368	3.14392	15.5085	5.54337
Si2g34380	1.4594	0.0352268	0.17777	37.7636	12.6044	23.0052	11.0037	7.38501	8.31505
Si2g34410	4.78819	0.00323072	0.0305662	18.0235	3.36118	19.9378	0.78598	0.738501	0
Si2g34530	-4.07721	0.00916026	0.067833	0.858263	0	0	7.8598	2.2155	4.85044
Si2g34570	3.42866	0.0417486	0.198462	0.858263	7.56266	7.66839	0.78598	0.738501	0
Si2g34810	7.03793	6.78743e-08	2.69343e-06	10.2992	19.3268	23.772	0	0	0
Si2g34820	1.55632	3.72991e-06	9.63304e-05	96.9837	171.42	156.435	43.2289	71.6346	29.7956
Si2g34940	-3.69417	0.042283	0.20009	0	0.840296	0	1.57196	1.477	8.31505
Si2g35400	1.42529	0.00368881	0.0339795	60.9367	34.4521	36.0414	14.9336	23.632	10.3938
Si2g35420	1.38354	0.00012602	0.00212584	689.185	373.932	547.523	246.798	213.427	157.293
Si2g35540	1.63054	0.00820066	0.0624719	19.7401	16.8059	31.4404	7.8598	3.69251	10.3938
Si2g35890	-1.64879	1.2998e-07	4.90862e-06	236.881	447.878	161.036	913.309	815.305	922.277
Si2g36240	3.8362	0.0356576	0.179436	1.71653	3.36118	0.766839	0	0	0
Si2g36560	1.80477	8.16321e-07	2.50713e-05	516.674	347.882	919.44	208.285	177.979	124.726
Si2g36650	-2.93665	0.0142337	0.0934263	6.8661	372.251	51.3782	1095.66	1427.52	772.607
Si2g36830	-1.47503	2.29028e-05	0.000478338	221.432	120.162	129.596	492.809	408.391	408.13
Si2g37050	-1.01769	0.000483411	0.0065099	900.318	868.866	674.818	1500.44	1321.92	2125.19
Si2g37720	1.11365	0.000773465	0.00960587	53.2123	47.8969	52.9119	29.8672	22.155	19.4018
Si2g37780	1.32426	0.00056242	0.00738859	4031.26	1925.12	3199.25	724.674	1995.43	936.136
Si2g38240	-2.53098	0.00856231	0.064631	0.858263	9.24325	4.60103	3.14392	45.7871	36.0319
Si2g38350	-1.6536	0.0187842	0.114065	6.00784	4.20148	9.20206	19.6495	24.3705	17.323
Si2g38650	1.3672	0.00415663	0.0372993	314.983	103.356	220.083	104.535	96.0052	47.1186
Si2g38680	1.05281	4.39358e-05	0.000850152	516.674	578.964	681.72	314.392	211.211	331.216
Si2g38780	2.44101	2.51408e-07	8.82752e-06	126.165	48.7371	65.1813	14.1476	14.77	15.2443
Si2g38930	2.118	8.48623e-05	0.00151432	29.1809	27.7298	17.6373	11.0037	1.477	4.85044
Si2g39010	-2.43036	2.80623e-09	1.53514e-07	100.417	47.8969	49.8445	350.547	415.038	301.42
Si2g39020	-5.89302	3.06659e-06	8.07848e-05	1.71653	0	0	25.1514	41.3561	31.8744
Si2g39030	-3.53737	0.000323051	0.00467377	40.3384	24.3686	2.30052	270.377	299.831	206.49
Si2g39040	-2.34945	0.00275017	0.0269308	6.00784	3.36118	4.60103	31.4392	27.3245	12.4726
Si2g39310	2.0408	6.45056e-06	0.00015566	624.816	218.477	527.585	109.251	149.177	74.8354
Si2g39320	-1.13201	6.91941e-07	2.15375e-05	75.5271	78.1475	63.6476	161.126	158.778	155.907
Si2g39470	2.6217	0.0042274	0.0376655	9.44089	9.24325	25.3057	0.78598	0	6.23629
Si2g39730	-1.57864	1.56868e-05	0.000345525	109.858	83.1893	62.8808	197.281	236.32	329.83
Si2g39820	2.15876	2.08584e-07	7.49226e-06	85.8263	234.442	233.119	42.4429	54.6491	27.0239
Si2g40160	-1.81051	1.28615e-05	0.000288634	30.8975	20.1671	38.3419	99.8195	127.761	86.6151
Si2g40190	1.99507	0.018988	0.115023	21.4566	19.3268	12.2694	3.9299	5.90801	3.4646
Si2g40230	-1.65004	3.03315e-06	7.9988e-05	37.7636	117.641	92.0206	248.37	223.766	304.885
Si2g40420	-1.40272	6.89776e-07	2.15017e-05	9221.18	7983.65	7509.65	18875.3	18773.4	27695.3
Si2g41170	4.19849	1.30408e-10	9.31486e-09	48.0627	94.1131	33.7409	3.14392	2.954	3.4646
Si2g41250	-1.55033	0.0254215	0.142402	0.858263	8.40296	5.36787	18.8635	10.339	13.8584
Si2g41330	-2.00033	8.29195e-06	0.000194464	96.9837	327.715	78.9844	614.636	525.813	873.773
Si2g41500	1.1686	0.000145773	0.00238971	100.417	94.9534	104.29	30.6532	53.9106	48.5044
Si2g41590	1.07818	0.00558246	0.0466917	246.321	503.337	434.798	174.488	258.475	128.19
Si2g41690	1.92513	0.014308	0.0937612	12.8739	10.9238	9.9689	3.9299	2.2155	2.77168
Si2g41830	-1.3754	0.0478038	0.21576	1.71653	6.72237	6.13471	13.3617	5.16951	19.4018
Si2g41890	-2.13396	1.83179e-08	8.35669e-07	15.4487	6.72237	13.8031	44.8009	60.5571	52.662
Si2g42060	-1.49672	0.00775705	0.0599648	16.307	25.2089	7.66839	41.6569	38.4021	58.2053
Si2g42090	1.31981	1.78983e-05	0.000388755	1024.77	679.799	976.186	554.116	211.211	309.043
Si2g42280	-1.44997	0.0111093	0.0781931	12.8739	7.56266	15.3368	31.4392	45.7871	20.7876
Si2g42300	-3.81379	2.38017e-08	1.05504e-06	13.7322	10.9238	3.83419	173.702	132.93	92.1584
Si2g42410	-1.22047	2.30022e-06	6.2506e-05	331.29	357.126	303.668	749.039	508.827	1053.24
Si2g42670	-1.53593	0.000752691	0.00939924	205.125	454.6	138.798	578.481	658.743	1077.49
Si2g42700	3.13553	7.7182e-07	2.37922e-05	30.8975	26.0492	54.4455	7.07382	3.69251	2.07876
Si2g42780	5.06814	0.0155776	0.100007	0.858263	5.88207	6.90155	0	0	0
Si2g42940	3.38921	0.00282655	0.0275492	13.7322	7.56266	2.30052	1.57196	0.738501	0
Si2g43250	-2.33719	3.5949e-05	0.000711579	15.4487	23.5283	4.60103	47.9448	77.5426	93.5443
Si2g43300	-1.72462	5.94511e-07	1.88375e-05	477.194	875.588	401.057	1755.88	1578.92	2460.56
Si2g43340	-1.10433	0.0291472	0.156807	21.4566	19.3268	17.6373	51.0887	39.8791	34.646
Si2g43350	-1.37523	5.19557e-05	0.000981036	1850.42	824.33	1502.24	4608.2	3934.73	2292.87
Si2g43660	-8.25356	1.02905e-10	7.52231e-09	0	0	0	38.513	54.6491	45.0398
Si2g43690	1.30124	0.000742973	0.00930111	257.479	168.059	199.378	126.543	76.8041	50.5832
Si2g43740	-1.42038	2.1597e-06	5.90728e-05	75.5271	91.5922	75.1502	217.716	194.226	236.286
Si2g43940	-8.17735	3.52314e-38	3.52314e-35	2.57479	0.840296	1.53368	426.787	513.997	483.659
Si2g43960	-1.46778	7.8908e-08	3.08234e-06	319.274	410.064	205.513	883.442	601.14	1099.67
Si2g43990	2.97187	4.40198e-43	5.50247e-40	324.423	407.543	334.342	35.3691	51.6951	48.5044
Si2g44040	-2.63946	2.56581e-35	2.2909e-32	49.7793	57.9804	58.2797	325.396	330.11	379.721
Si3g01210	-1.36623	0.0173758	0.107875	6.8661	22.688	16.1036	34.5831	46.5256	36.7248
Si3g01460	2.6933	0.0126004	0.0855311	5.14958	8.40296	24.5388	2.35794	1.477	2.07876
Si3g01490	-1.29698	1.41481e-05	0.000314222	188.818	157.976	138.031	414.211	274.722	501.675
Si3g01500	-1.44814	0.000100964	0.00176633	61.7949	72.2654	108.124	224.79	112.991	323.594
Si3g02280	-1.97014	5.09793e-11	3.8975e-09	175.086	121.003	111.958	442.507	467.471	687.377
Si3g02610	-1.1653	0.0498567	0.22198	6.00784	29.4103	16.1036	23.5794	64.9881	27.0239
Si3g02660	-1.10497	1.31195e-05	0.000293633	829.082	605.853	693.989	1476.86	1524.27	1577.78
Si3g02770	4.51409	0.0369213	0.183542	7.72437	5.04177	5.36787	0	0.738501	0
Si3g03070	1.31399	0.00224144	0.0229093	97.842	171.42	78.9844	66.8083	19.9395	53.3549
Si3g03130	1.90675	0.0147984	0.0962683	13.7322	10.9238	8.43523	3.9299	0	4.85044
Si3g03350	2.2583	0.0010986	0.0128642	49.7793	18.4865	48.3108	7.07382	11.0775	6.23629
Si3g03410	2.20971	0.0174837	0.108301	14.5905	5.88207	6.90155	3.14392	0	2.77168
Si3g03710	1.22049	0.0100405	0.0724217	112.432	52.0983	177.907	59.7345	34.7096	52.662
Si3g03720	3.30377	0.000177271	0.00282819	44.6297	16.8059	40.6425	1.57196	7.38501	1.38584
Si3g03860	-7.74032	1.44142e-07	5.38647e-06	0	0	0	47.1588	31.7556	18.0159
Si3g03870	-7.65029	5.96526e-09	3.0373e-07	0	0	0	25.9373	31.7556	33.2602
Si3g03910	-1.79481	7.20826e-07	2.23581e-05	115.007	184.865	67.4818	281.381	417.992	573.738
Si3g03930	-3.19561	4.51237e-06	0.000114481	1.71653	4.20148	4.60103	39.299	26.586	31.1814
Si3g04180	-2.3459	1.53291e-08	7.14979e-07	99.5585	120.162	98.1554	367.053	525.813	722.716
Si3g04200	-1.24667	1.86314e-05	0.000401886	404.242	648.708	309.036	969.899	816.782	1444.05
Si3g04450	-1.61111	1.63369e-08	7.5774e-07	381.927	466.364	488.476	1065.79	1205.23	1812.68
Si3g04640	1.16306	0.0407665	0.19588	305.542	126.044	207.046	173.702	81.9736	29.7956
Si3g04890	1.2247	0.00397054	0.0360565	255.762	121.003	170.238	108.465	85.6661	40.1894
Si3g05040	-1.71154	0.00201055	0.0210133	14.5905	10.9238	5.36787	28.2953	23.632	48.5044
Si3g05280	-1.10894	3.16895e-05	0.000636336	181.952	189.907	118.093	314.392	262.906	478.115
Si3g05350	-1.5502	5.32408e-05	0.00100303	78.1019	99.1549	75.1502	213.787	198.657	326.366
Si3g05480	1.22658	0.0136169	0.0907064	19.7401	33.6118	43.7098	17.2916	13.293	11.0867
Si3g05500	1.18226	0.0247637	0.139687	66.0863	34.4521	92.0206	36.9411	27.3245	20.7876
Si3g06020	-1.43956	0.0058657	0.0484822	18.0235	9.24325	9.9689	32.2252	18.4625	49.8903
Si3g06180	1.42371	0.030104	0.160606	56.6454	32.7715	34.5077	23.5794	8.12351	14.5513
Si3g06190	-5.38508	0.000662116	0.00843675	0	0	0	3.9299	6.64651	8.31505
Si3g06280	-2.77442	0.00130255	0.0147949	2.57479	2.52089	3.83419	20.4355	35.4481	5.54337
Si3g06310	-1.65968	8.42331e-10	5.06209e-08	9294.13	11338.1	6432.24	25796.7	24354.3	35357
Si3g06490	1.89006	2.0433e-11	1.68034e-09	416.258	627.701	480.041	122.613	149.177	139.277
Si3g06710	2.3236	0.00557655	0.0466579	94.4089	29.4103	105.057	29.0813	14.0315	2.77168
Si3g06730	1.81034	0.000833566	0.0102053	157.062	62.1819	95.088	23.5794	48.7411	17.323
Si3g06820	2.59024	0.0247305	0.139594	14.5905	5.04177	16.1036	3.14392	0.738501	2.07876
Si3g06940	1.49961	5.52602e-07	1.77343e-05	717.508	1120.95	1020.66	418.141	364.081	229.357
Si3g07030	1.65384	0.00441017	0.0389525	139.039	56.2998	121.161	47.9448	36.1866	16.6301
Si3g07190	-2.49753	7.09869e-12	6.38372e-10	335.581	169.74	199.378	884.228	1313.79	1780.11
Si3g07350	-2.11061	0.0101291	0.0729636	0	2.52089	4.60103	8.64578	7.38501	15.2443
Si3g07610	1.14449	0.000885605	0.0107685	126.165	74.7863	121.927	51.0887	46.5256	48.5044
Si3g07780	2.88939	1.13625e-13	1.34627e-11	119.299	408.384	193.243	30.6532	35.4481	31.1814
Si3g07860	1.0415	0.0484892	0.21787	28.3227	21.0074	25.3057	12.5757	14.0315	9.70089
Si3g08050	-1.55071	1.56024e-07	5.78093e-06	387.935	189.067	195.544	677.515	723.731	860.607
Si3g08280	-1.21962	2.23546e-05	0.000468453	270.353	297.465	205.513	431.503	501.442	866.844
Si3g08360	-1.95223	1.73438e-08	7.99992e-07	94.4089	55.4595	100.456	450.367	330.849	188.474
Si3g08550	-1.85882	1.48844e-05	0.000329884	15.4487	16.8059	7.66839	39.299	42.8331	61.6699
Si3g08570	-2.29472	4.54497e-12	4.23971e-10	88.4011	67.2237	98.9222	429.931	519.166	300.728
Si3g08800	-2.28299	0.0411447	0.196968	0	1.68059	2.30052	3.9299	7.38501	8.31505
Si3g08890	1.05094	0.001242	0.0142431	175.944	124.364	240.021	86.4578	100.436	74.1425
Si3g09220	1.39279	2.60228e-05	0.000535009	79.8185	137.808	100.456	48.7308	43.5716	29.1027
Si3g09260	5.95519	0.000225498	0.00345643	7.72437	7.56266	9.9689	0	0	0
Si3g09410	-3.0091	4.98674e-14	6.23343e-12	296.959	378.133	205.513	1599.47	2428.19	3059.94
Si3g09660	-2.35658	2.33682e-07	8.27431e-06	36.9053	21.8477	22.2383	154.052	175.763	84.5363
Si3g09780	-5.43704	0.0261944	0.14517	0	0	0	11.7897	3.69251	4.15752
Si3g09830	-2.16902	0.000337028	0.00484235	5.14958	6.72237	8.43523	16.5056	48.7411	26.331
Si3g09840	1.49496	1.44245e-05	0.000319975	416.258	438.634	441.699	225.576	110.775	124.033
Si3g09900	1.21225	3.20948e-06	8.38421e-05	251.471	473.086	401.057	196.495	122.591	166.994
Si3g09940	5.69893	5.49275e-10	3.39898e-08	30.8975	52.0983	32.2072	0.78598	1.477	0
Si3g10070	1.25835	0.026955	0.148169	54.0706	67.2237	66.715	32.2252	35.4481	11.0867
Si3g10130	1.33554	0.00182353	0.0193716	44.6297	46.2163	44.4766	18.0775	13.293	22.1735
Si3g10180	1.16511	0.0199906	0.119447	46.3462	43.6954	28.373	27.5093	6.64651	18.7089
Si3g10240	-3.71468	0.00349032	0.0325104	0	1.68059	0	8.64578	9.60052	3.4646
Si3g10340	3.63935	0.00616406	0.0503764	16.307	8.40296	13.0363	2.35794	0.738501	0
Si3g10440	1.71675	0.000428254	0.00587938	59.2202	39.4939	39.8756	17.2916	10.339	14.5513
Si3g10530	-1.07796	0.000218453	0.00336703	54.9288	56.2998	52.9119	122.613	113.729	110.174
Si3g10650	-1.19974	3.48659e-05	0.000692883	569.887	387.376	420.228	899.947	1084.86	1178.66
Si3g10870	-1.40699	4.60323e-09	2.38262e-07	138.18	125.204	161.036	366.267	388.452	371.405
Si3g10880	-1.0123	0.00112594	0.0130862	41.1966	72.2654	52.9119	132.045	114.468	89.3868
Si3g10890	1.26843	0.0372484	0.184617	132.173	34.4521	84.3523	44.0149	45.0486	15.2443
Si3g10950	6.81655	2.19951e-10	1.4742e-08	132.173	38.6536	81.2849	1.57196	0.738501	0
Si3g10970	1.74634	0.00104221	0.0123193	79.8185	108.398	64.4145	37.727	15.5085	22.1735
Si3g11020	1.26118	0.00402809	0.0364072	46.3462	68.9042	105.057	31.4392	40.6176	20.0947
Si3g11040	-1.50226	0.0488897	0.219197	4.29132	14.285	1.53368	21.2215	25.109	10.3938
Si3g11150	1.27528	0.000390852	0.00544363	764.712	456.281	1050.57	268.019	424.638	245.987
Si3g11280	-1.65507	0.0452121	0.208779	2.57479	4.20148	5.36787	2.35794	8.12351	27.7168
Si3g11310	1.04469	0.000110336	0.00189582	121.873	110.919	115.026	51.8747	74.5886	42.2682
Si3g11350	-1.55014	3.86532e-08	1.66036e-06	538.989	696.605	451.668	1490.22	1344.07	2105.79
Si3g11560	1.28335	6.35119e-09	3.21417e-07	266.062	214.275	231.585	120.255	78.2811	94.2372
Si3g11950	3.41771	0.039047	0.190586	4.29132	3.36118	7.66839	0	0	1.38584
Si3g12030	3.55053	0.00280606	0.0273937	15.4487	11.7641	7.66839	1.57196	0.738501	0.692921
Si3g12350	2.06039	1.99075e-05	0.000425012	61.7949	31.0909	55.9792	13.3617	16.247	6.23629
Si3g12610	1.30892	6.89459e-06	0.000165576	169.078	105.037	127.295	69.1662	49.4796	43.654
Si3g12730	-8.18131	6.53829e-11	4.89241e-09	0	0	0	57.3765	35.4481	38.8036
Si3g12860	4.69454	0.0330615	NA	2.57479	3.36118	4.60103	0	0	0
Si3g13090	-1.07305	6.78457e-05	0.00124648	1574.91	850.379	1050.57	2931.71	2609.86	1771.11
Si3g13230	5.97943	4.48144e-05	0.000865143	6.8661	14.285	4.60103	0	0	0
Si3g13550	3.03671	0.00526251	0.044734	3.43305	8.40296	6.13471	0	0.738501	1.38584
Si3g13620	-1.06641	0.00374115	0.0343982	999.018	1649.5	735.398	2211.75	1878.75	2995.5
Si3g13680	-1.09191	0.0268894	0.147939	42.0549	20.1671	32.2072	45.5868	107.821	47.8115
Si3g13850	-1.31707	1.21898e-05	0.000275538	708.925	353.764	535.253	1444.63	1527.22	1009.59
Si3g13930	2.06347	0.003195	0.0302786	114.149	41.1745	111.958	36.9411	13.293	13.8584
Si3g14160	7.36233	2.97611e-08	1.29848e-06	31.7557	18.4865	16.8705	0	0	0
Si3g14170	8.63398	2.10436e-11	1.71925e-09	44.6297	68.9042	48.3108	0	0	0
Si3g14200	-6.44748	1.24335e-06	3.6186e-05	0	0	0	14.9336	18.4625	6.23629
Si3g14400	-2.20893	8.45446e-05	0.00150972	17.1653	12.6044	2.30052	35.3691	56.1261	55.4337
Si3g14430	7.30827	5.41265e-08	2.21105e-06	27.4644	11.7641	25.3057	0	0	0
Si3g14500	-1.52583	1.85765e-13	2.12377e-11	141.613	201.671	161.803	488.094	560.522	406.052
Si3g14510	-9.5765	8.04802e-15	1.12402e-12	0	0	0	125.757	132.93	87.308
Si3g14820	-1.15581	0.000779514	0.00966179	281.51	204.192	233.119	496.739	369.989	734.496
Si3g14910	7.14033	3.01343e-07	1.032e-05	187.96	216.796	197.844	0	0.738501	3.4646
Si3g14990	-1.00288	0.00291252	0.0281457	98.7003	300.826	207.813	318.322	359.65	539.092
Si3g15010	-1.31907	5.75126e-08	2.31906e-06	745.831	694.084	700.891	1527.95	1953.34	1859.8
Si3g15070	-1.68807	3.11246e-06	8.18565e-05	322.707	101.676	193.243	838.641	713.392	437.926
Si3g15470	4.4649	0.000130135	0.00218494	19.7401	12.6044	16.8705	0.78598	1.477	0
Si3g15710	-1.086	0.0470318	0.213898	85.8263	20.1671	29.1399	115.539	98.9592	72.0637
Si3g16000	-1.30576	0.000242359	0.00367656	242.888	114.28	159.502	588.699	424.638	264.003
Si3g16110	-1.64454	4.95771e-08	2.05396e-06	3756.62	4790.53	4520.51	11483.2	10760	18612.5
Si3g16390	-1.06381	0.00329329	0.0310336	274.644	444.516	282.197	686.947	574.554	831.505
Si3g16600	-1.10328	0.00205453	0.0214193	40.3384	69.7445	35.2746	95.8896	108.56	107.403
Si3g16740	3.20594	0.00181801	0.019327	5.14958	5.04177	16.8705	1.57196	0	1.38584
Si3g16840	-1.45908	5.03572e-08	2.07571e-06	101.275	120.162	128.829	330.112	304.262	329.137
Si3g16980	1.43738	0.0119763	0.0824811	121.873	40.3342	128.062	32.2252	35.4481	39.4965
Si3g17020	-1.22559	8.96163e-05	0.00158894	1055.66	1009.2	774.507	1629.34	2017.59	2992.03
Si3g17080	-1.2384	1.93547e-05	0.00041498	296.959	534.428	269.16	684.589	773.211	1137.78
Si3g17120	-2.02214	0.0272334	0.149278	2.57479	7.56266	0	14.1476	3.69251	22.8664
Si3g17230	-2.26972	1.26517e-09	7.35565e-08	16.307	9.24325	15.3368	72.3102	76.8041	48.5044
Si3g17280	5.26499	1.36155e-15	2.02611e-13	77.2437	68.0639	52.145	0	2.2155	2.77168
Si3g17490	1.15183	0.00305974	0.0292612	61.7949	48.7371	77.4507	37.727	22.8935	24.2522
Si3g17540	-1.14247	0.037446	0.185486	18.8818	36.1327	16.1036	29.8672	55.3876	71.3708
Si3g17700	1.25752	0.0129375	0.0872738	51.4958	60.5013	78.9844	34.5831	30.2785	15.2443
Si3g17790	1.98037	0.000351554	0.00499651	59.2202	28.5701	54.4455	11.0037	12.5545	12.4726
Si3g17850	-2.0319	0.0256937	0.143316	3.43305	1.68059	0	12.5757	6.64651	1.38584
Si3g17860	2.66462	0.0141789	0.0931189	3.43305	9.24325	6.13471	0.78598	2.2155	0
Si3g18060	1.51034	0.0177567	0.109447	37.7636	37.8133	32.9741	20.4355	7.38501	10.3938
Si3g18160	1.44643	5.88135e-05	0.00109563	91.8341	213.435	206.28	64.4504	68.6806	54.7407
Si3g18340	-1.3432	0.0141375	0.0930099	18.0235	9.24325	7.66839	27.5093	29.54	31.1814
Si3g18450	-2.01995	2.16127e-10	1.45246e-08	95.2672	44.5357	88.1865	250.728	288.754	385.264
Si3g18520	-1.20071	0.0352746	0.177903	18.0235	5.88207	6.13471	19.6495	17.724	31.1814
Si3g18570	-1.41335	2.0504e-07	7.37553e-06	276.361	161.337	181.741	514.817	710.438	424.067
Si3g18620	1.43656	0.00577191	0.0479554	14.5905	21.8477	25.3057	8.64578	5.90801	8.31505
Si3g18630	3.37569	0.0345796	0.175737	2.57479	5.04177	7.66839	0	1.477	0
Si3g18740	-4.59753	0.00813293	0.0621214	0	0	0	3.9299	1.477	5.54337
Si3g18820	1.01577	0.00260035	0.0257563	38.6218	45.376	30.6735	14.1476	23.632	18.7089
Si3g18940	1.46003	0.000444831	0.00606367	454.021	892.394	819.751	253.086	282.107	252.223
Si3g19040	1.04794	0.00283819	0.0276411	315.841	168.059	312.103	90.3877	192.749	101.859
Si3g19120	-2.71166	3.91175e-27	1.95588e-24	67.8028	54.6192	75.1502	431.503	542.798	321.515
Si3g19190	1.91665	0.00508826	0.0435938	29.1809	10.9238	7.66839	6.28784	2.2155	4.15752
Si3g19200	2.84137	0.0052798	0.0448505	18.8818	15.1253	9.9689	6.28784	0	0
Si3g19230	-1.14467	0.0320219	0.167199	223.148	58.8207	191.71	392.204	434.239	221.042
Si3g19260	-2.555	0.00380829	0.0349385	0.858263	5.88207	2.30052	7.8598	11.816	33.2602
Si3g19300	1.61529	0.0472153	0.214201	709.784	3151.11	2246.07	276.665	1576.7	139.97
Si3g19330	-1.8597	3.52538e-06	9.14258e-05	60.0784	27.7298	38.3419	191.779	165.424	100.473
Si3g19800	1.25671	0.000419839	0.00578609	484.06	227.72	496.911	217.716	172.071	116.411
Si3g19880	-1.07416	0.00166318	0.0180388	31.7557	39.4939	39.1088	44.0149	82.7121	105.324
Si3g20000	-6.2813	3.92358e-06	0.000100502	0	0	0	9.43176	13.293	12.4726
Si3g20010	9.13099	7.63073e-13	8.0834e-11	46.3462	117.641	64.4145	0	0	0
Si3g20330	2.18753	0.0173611	0.107833	58.3619	42.8551	95.8548	11.7897	28.063	3.4646
Si3g20360	-2.64427	5.97091e-12	5.44791e-10	1401.54	2376.36	1791.34	9239.2	10022.2	15556.1
Si3g20600	1.15801	0.0374828	0.185595	22.3148	10.0835	19.171	12.5757	5.16951	5.54337
Si3g20610	-1.60805	1.16613e-06	3.43383e-05	3039.11	1779.75	2716.14	8710.23	6229.26	8030.26
Si3g20790	1.06506	0.000195103	0.00306573	603.359	683.16	861.16	358.407	353.742	314.586
Si3g20840	-1.98842	0.00392773	0.0357586	8.58263	55.4595	3.06735	61.3064	99.6977	104.631
Si3g20850	-3.03763	0.00211652	0.0218807	4.29132	0	0.766839	6.28784	8.86201	25.6381
Si3g20860	-1.55376	0.00563796	0.0470457	6.00784	11.7641	19.9378	35.3691	40.6176	35.339
Si3g21080	-1.07005	0.000991459	0.01182	88.4011	78.1475	59.0466	114.753	153.608	204.412
Si3g21090	-3.00738	9.71338e-05	0.00170291	103.85	299.145	42.943	971.471	960.79	1652.62
Si3g21240	-1.09703	0.00018566	0.00293766	170.794	177.302	112.725	256.229	247.398	480.887
Si3g21280	2.17448	0.0394612	0.191745	20.5983	5.88207	17.6373	4.71588	4.43101	0.692921
Si3g21380	-1.86155	2.43544e-06	6.57734e-05	145.046	42.0148	111.958	455.868	378.113	252.916
Si3g21600	1.81648	0.000417897	0.00576568	30.0392	37.8133	29.1399	13.3617	7.38501	6.92921
Si3g21630	-1.01758	2.05097e-05	0.000435266	217.141	238.644	180.974	353.691	363.343	570.967
Si3g21870	-1.20615	0.000304913	0.0044474	1072.83	1121.79	907.17	1683.57	2306.34	3165.95
Si3g21900	1.15879	0.00954171	0.0698924	53.2123	33.6118	52.145	26.7233	16.247	19.4018
Si3g22180	1.38944	4.39303e-06	0.000111611	569.887	946.173	1011.46	395.348	319.033	250.837
Si3g22310	1.43254	0.009611	0.0702969	28.3227	48.7371	23.0052	10.2177	19.9395	6.92921
Si3g22460	1.95104	0.00045902	0.00622992	237.739	63.8625	144.933	44.8009	46.5256	24.2522
Si3g22470	3.81156	0.00661075	0.0528522	11.1574	8.40296	23.0052	2.35794	0.738501	0
Si3g22710	1.52967	1.39141e-06	3.98002e-05	65.228	105.037	95.088	29.8672	28.063	33.9531
Si3g22790	-3.42223	0.0266803	0.14708	1.71653	0	0	6.28784	8.86201	2.77168
Si3g23020	1.24842	6.17805e-05	0.00114585	419.691	678.959	678.652	318.322	186.841	243.215
Si3g23320	1.35612	0.0186074	0.113267	34.3305	26.0492	39.8756	13.3617	14.77	11.0867
Si3g23360	1.09901	0.0300444	0.160431	121.873	83.1893	163.337	68.3803	64.9881	38.8036
Si3g23780	-1.3427	0.000502364	0.00673049	709.784	532.747	1199.34	3477.18	1499.9	1217.46
Si3g23850	-1.68643	0.0260678	0.144757	3.43305	2.52089	8.43523	13.3617	11.816	21.4805
Si3g23990	-4.14445	0.0264685	NA	0	0	0	1.57196	2.954	3.4646
Si3g24280	7.16879	4.36186e-07	1.44147e-05	60.0784	22.688	31.4404	0	0.738501	0
Si3g24340	-1.80937	0.0402602	0.194407	4.29132	5.04177	0	11.0037	7.38501	13.8584
Si3g24360	-2.72545	2.75239e-06	7.30465e-05	1.71653	2.52089	5.36787	18.0775	22.8935	23.5593
Si3g24370	-1.09947	0.00177929	0.0190095	145.046	136.128	70.5492	187.849	235.582	329.137
Si3g24840	2.03925	0.000225254	0.00345643	576.753	111.759	224.684	104.535	78.2811	39.4965
Si3g25040	-8.59986	4.61773e-12	4.27567e-10	0	0	0	62.0924	69.4191	44.3469
Si3g25070	-2.43898	0.000140097	0.00232004	6.00784	2.52089	1.53368	11.7897	29.54	12.4726
Si3g25120	-5.78563	0.00415926	0.0373094	0	0	0	3.9299	15.5085	5.54337
Si3g25160	-7.68391	1.11564e-12	1.15252e-10	0	1.68059	0	164.27	98.9592	74.8354
Si3g25360	9.98155	1.18112e-07	4.48755e-06	162.212	118.482	131.129	0	0	0
Si3g25410	-1.86837	6.44544e-11	4.83892e-09	153.629	125.204	138.031	582.411	599.663	340.224
Si3g25480	2.72325	0.00242047	0.0242532	21.4566	13.4447	23.0052	2.35794	2.2155	4.15752
Si3g25500	-3.01653	0.00091599	0.0110627	1.71653	5.04177	1.53368	21.2215	31.7556	13.8584
Si3g25590	4.09976	0.0111274	0.0782494	83.2515	54.6192	76.6839	0	11.816	0.692921
Si3g25920	1.58651	0.0310007	0.163851	12.8739	24.3686	12.2694	7.8598	6.64651	2.07876
Si3g25970	1.00917	0.0113191	0.0792435	84.1098	54.6192	35.2746	25.1514	36.1866	24.9451
Si3g25990	-5.74289	2.23204e-28	1.16252e-25	6.00784	3.36118	0	154.052	160.993	171.151
Si3g26040	6.43901	5.51094e-06	0.00013668	12.0157	12.6044	10.7357	0	0	0
Si3g26130	-9.22311	4.80123e-14	6.09294e-12	0	0	0	96.6755	93.0512	81.0717
Si3g26150	1.49868	0.0300754	0.160488	15.4487	38.6536	29.1399	2.35794	23.632	3.4646
Si3g26510	1.17034	0.00774158	0.0598823	20.5983	22.688	18.4041	10.2177	10.339	6.92921
Si3g26920	-3.34433	3.66548e-16	5.98934e-14	8.58263	27.7298	31.4404	139.904	281.369	269.546
Si3g26930	-2.04197	0.00154241	0.0170169	1501.96	697.445	765.305	2997.73	4015.23	5195.52
Si3g26970	-3.98113	0.0197446	0.11815	0.858263	0.840296	0	6.28784	10.339	9.70089
Si3g27630	1.07307	0.00110192	0.0128789	72.9524	99.1549	84.3523	49.5167	43.5716	29.1027
Si3g27700	4.34758	0.0333827	0.171545	6.00784	0	2.30052	0	0	0
Si3g29000	10.1753	1.21524e-16	2.12455e-14	157.92	151.253	161.803	0	0	0
Si3g29040	-1.71313	1.10379e-13	1.32032e-11	329.573	220.157	311.337	822.135	883.986	1116.99
Si3g29150	1.1702	1.75301e-05	0.000382085	3660.49	1896.55	3350.32	1178.97	1682.31	1096.89
Si3g29260	1.53894	3.55463e-10	2.32025e-08	1706.23	994.07	1964.64	550.186	563.476	491.974
Si3g29450	-2.44581	0.000513914	0.00685219	1.71653	5.04177	6.13471	16.5056	11.816	42.2682
Si3g29600	1.83187	0.0159486	0.101661	5.14958	10.0835	8.43523	2.35794	2.954	1.38584
Si3g29630	2.96079	4.52912e-09	2.35401e-07	170.794	171.42	597.367	58.9485	39.1406	22.8664
Si3g29740	2.8483	0.000315517	0.00457537	4.29132	11.7641	26.0725	1.57196	2.2155	2.07876
Si3g29770	1.33659	0.00238714	0.0240202	491.785	257.971	505.347	248.37	160.255	88.6938
Si3g29950	1.70908	0.00147953	0.0164685	23.1731	21.8477	27.6062	6.28784	12.5545	3.4646
Si3g30580	4.43492	0.00552007	0.0462627	0	3.36118	5.36787	0	0	0
Si3g30690	1.77143	0.00393677	0.0358279	40.3384	32.7715	38.3419	16.5056	4.43101	11.7797
Si3g30830	2.56261	0.00608673	0.0499441	28.3227	8.40296	23.772	2.35794	3.69251	4.15752
Si3g30860	1.2242	7.11928e-06	0.000170318	479.769	387.376	478.507	185.491	208.996	181.545
Si3g30870	-1.57324	1.0885e-06	3.23189e-05	100.417	75.6266	82.0517	269.591	317.556	180.852
Si3g30900	4.55481	0.0185131	0.112857	1.71653	1.68059	6.13471	0	0	0
Si3g31080	-1.70533	4.74143e-08	1.98553e-06	1429.01	1794.03	900.269	3579.35	3932.52	5932.79
Si3g31390	1.08404	0.000104783	0.00181788	233.448	415.946	378.818	200.425	174.286	110.867
Si3g31950	1.08769	0.0440057	0.204939	215.424	68.9042	194.777	95.8896	80.4966	49.1974
Si3g32320	7.28388	3.7046e-08	1.59957e-06	28.3227	16.8059	18.4041	0	0	0
Si3g32430	-2.12396	0.0151263	0.0979683	3.43305	1.68059	1.53368	4.71588	19.201	4.85044
Si3g32620	-2.47564	3.45698e-09	1.86662e-07	36.9053	43.6954	26.0725	218.502	223.766	150.364
Si3g32850	-2.53542	1.71872e-12	1.71872e-10	15.4487	21.0074	15.3368	90.3877	91.5742	117.797
Si3g33020	1.07042	0.00016396	0.00264964	187.96	258.811	293.699	121.827	103.39	127.497
Si3g33100	-2.56439	0.0107403	0.0762806	1.71653	4.20148	0.766839	11.7897	5.90801	21.4805
Si3g33110	-3.39315	0.00900862	0.0669886	0	3.36118	0	12.5757	2.2155	20.0947
Si3g33200	5.69304	0.00451628	0.0396582	0.858263	11.7641	8.43523	0	0	0
Si3g33210	-1.60888	3.13985e-07	1.06943e-05	311.549	120.162	183.274	675.157	672.775	527.313
Si3g33240	2.79787	0.00193818	0.0203762	4264.71	2524.25	6067.23	783.622	450.486	614.621
Si3g33250	3.98234	0.0407248	0.195796	1.71653	10.0835	0.766839	0	0	0.692921
Si3g33290	3.4357	5.82959e-08	2.34685e-06	84.968	47.8969	90.487	2.35794	15.5085	2.77168
Si3g33320	1.2123	2.95826e-05	0.000598837	593.06	728.536	740.766	201.211	473.379	215.498
Si3g33560	1.02479	0.000501038	0.00671633	207.7	127.725	195.544	106.107	90.0971	65.1345
Si3g33640	4.57071	0.00768768	0.0595327	3.43305	0.840296	5.36787	0	0	0
Si3g33710	1.27224	6.89083e-06	0.000165576	3743.74	7557.62	5090.28	2000.32	2153.47	2632.41
Si3g33750	4.87663	2.42763e-05	0.000502823	18.8818	11.7641	13.0363	1.57196	0	0
Si3g33910	8.65959	1.39348e-11	1.18092e-09	51.4958	48.7371	64.4145	0	0	0
Si3g34570	1.70813	0.000271662	0.00405951	59.2202	62.1819	36.0414	7.8598	20.678	19.4018
Si3g34600	6.9927	1.26297e-05	0.000284966	16.307	11.7641	23.772	0	0	0
Si3g34640	-3.86753	0.0412335	NA	0	0	0	2.35794	1.477	2.77168
Si3g34750	-1.59691	0.000107288	0.00185362	30.0392	15.9656	27.6062	70.7382	96.0052	56.1266
Si3g34870	5.13976	0.000122129	0.0020728	24.8896	12.6044	14.5699	0	1.477	0
Si3g34930	-1.34218	0.0167039	0.105029	9.44089	11.7641	3.06735	19.6495	19.201	22.1735
Si3g35030	-1.41619	0.00286568	0.0278325	7.72437	30.2506	12.2694	32.2252	51.6951	49.8903
Si3g35060	-1.08066	0.000294179	0.00431094	292.668	363.008	348.145	747.467	737.024	638.873
Si3g35070	-5.5581	1.96427e-11	1.62605e-09	4.29132	0	0	43.2289	107.083	45.0398
Si3g35120	-3.96231	4.91545e-05	0.000935919	0	0	3.06735	18.8635	14.0315	17.323
Si3g35460	1.04897	0.0109	0.077157	32.614	76.4669	91.2538	38.513	28.063	30.4885
Si3g35710	-3.1816	1.76343e-08	8.08912e-07	16.307	0.840296	6.90155	100.605	74.5886	42.2682
Si3g35940	2.55359	0.000427164	0.00586763	6.8661	15.1253	16.8705	2.35794	2.2155	2.07876
Si3g35980	1.47227	2.30098e-05	0.00047977	165.645	259.651	262.259	126.543	64.2496	57.5124
Si3g36030	4.2487	1.50053e-10	1.04203e-08	217.999	65.5431	348.912	7.07382	20.678	5.54337
Si3g36070	-3.35148	0.000216284	0.00333889	2.57479	1.68059	0	11.0037	12.5545	18.7089
Si3g36100	-1.06624	2.47385e-05	0.000511127	135.606	101.676	142.632	219.288	288.754	287.562
Si3g36210	-1.28906	0.00225847	0.0230081	30.0392	14.285	27.6062	54.2326	62.0341	59.5912
Si3g36420	-3.99455	0.0143204	0.093818	0	0	0	1.57196	0.738501	4.85044
Si3g36500	-2.2089	8.41765e-07	2.56949e-05	23.1731	24.3686	29.9067	63.6644	99.6977	194.711
Si3g36630	1.24201	0.000407047	0.00563777	196.542	151.253	182.508	99.0335	67.9421	57.5124
Si3g36690	-1.46358	0.00965325	0.0704641	192.251	53.7789	54.4455	312.034	290.231	225.892
Si3g36930	-1.2443	0.00512234	0.0438106	22.3148	42.0148	13.0363	51.0887	41.3561	90.0797
Si3g36940	-2.62993	0.015922	0.101569	6.00784	0	0	7.07382	16.247	13.1655
Si3g36950	-1.56656	0.000274118	0.00408643	9.44089	25.2089	9.20206	35.3691	39.8791	54.0478
Si3g37000	-2.47716	1.6768e-05	0.000367076	6.00784	3.36118	3.83419	18.0775	27.3245	27.7168
Si3g37060	6.20674	3.258e-06	8.50209e-05	7.72437	9.24325	13.0363	0	0	0
Si3g37070	6.94724	2.17058e-07	7.75209e-06	9.44089	18.4865	22.2383	0	0	0
Si3g37130	1.44804	5.07633e-05	0.000961979	539.847	677.278	835.087	335.613	232.628	184.317
Si3g37150	-1.06532	0.00337602	0.0316226	302.109	238.644	131.129	457.44	354.481	593.14
Si3g37160	-1.23408	0.000308648	0.00449139	197.401	137.808	88.1865	304.96	241.49	448.32
Si3g37170	-1.49899	6.84994e-05	0.00125651	52.354	42.0148	26.8394	130.473	114.468	97.0089
Si3g37280	1.05509	0.00550306	0.0461777	252.329	363.008	272.228	249.156	73.1116	105.324
Si3g37400	-1.24333	2.05802e-05	0.000436391	610.225	960.458	414.86	1418.69	1218.53	2062.13
Si3g37470	1.35921	7.44105e-05	0.00135193	265.203	484.01	352.746	117.897	163.947	147.592
Si3g37540	1.00674	0.0338674	0.173005	150.196	64.7028	170.238	73.8821	70.1576	47.8115
Si3g37590	-1.26286	0.0143589	0.0939672	5.14958	16.8059	15.3368	20.4355	32.4941	36.7248
Si3g37660	-1.03983	0.0215382	0.12622	32.614	8.40296	28.373	66.0223	33.9711	42.9611
Si3g37690	1.92399	9.35571e-05	0.00164713	25.7479	31.9312	31.4404	4.71588	11.0775	7.62213
Si3g37760	-1.74692	0.00041573	0.00574213	16.307	5.88207	14.5699	35.3691	46.5256	41.5752
Si3g37820	-1.28649	3.58148e-05	0.000710048	46.3462	45.376	25.3057	80.9559	95.2667	108.096
Si3g38240	1.00695	0.00156981	0.0172503	525.257	346.202	532.186	183.133	287.277	227.971
Si3g38460	-2.763	0.00290972	0.0281296	3.43305	0	1.53368	7.07382	11.816	14.5513
Si3g38500	-6.25481	1.69156e-11	1.4191e-09	0	0	2.30052	68.3803	76.0656	42.2682
Si3g38520	4.58468	0.00433971	0.0384726	0.858263	5.04177	13.0363	0	0.738501	0
Si3g38530	4.87487	0.0103235	0.073972	1.71653	2.52089	7.66839	0	0	0
Si3g38700	2.44897	4.77983e-18	9.63676e-16	151.913	194.108	174.072	40.871	18.4625	36.0319
Si3g38770	4.198	0.0173105	0.107677	4.29132	1.68059	1.53368	0	0	0
Si3g38790	-4.25211	0.00036629	0.00516775	0.858263	0.840296	0.766839	9.43176	22.8935	14.5513
Si3g38810	-1.23238	0.00223216	0.0228424	54.0706	31.0909	55.2124	140.69	95.2667	94.2372
Si3g38950	2.51545	0.00106377	0.0125267	19.7401	12.6044	21.4715	0.78598	2.954	5.54337
Si3g39070	-6.96917	3.1055e-09	1.68411e-07	0	5.04177	0.766839	220.074	163.209	341.61
Si3g39130	2.78364	1.79029e-09	1.00352e-07	2101.03	1572.19	3229.92	462.942	337.495	202.333
Si3g39140	5.79248	4.80017e-10	3.02278e-08	3453.65	1968.81	4581.09	110.037	42.8331	27.7168
Si3g39150	-3.21405	2.36721e-14	3.14789e-12	26.6062	45.376	13.8031	281.381	284.323	227.971
Si3g39200	-1.21416	0.000343165	0.00491077	110.716	147.892	127.295	270.377	358.912	266.082
Si3g39210	2.12716	1.14338e-07	4.35076e-06	75.5271	63.8625	63.6476	15.7196	15.5085	15.2443
Si3g39300	-1.65355	0.000496205	0.00666179	45.4879	50.4177	12.2694	106.893	70.1576	162.143
Si3g39380	-1.53639	5.62167e-05	0.00105117	33.4723	27.7298	19.171	88.8157	85.6661	58.2053
Si3g39470	10.1992	9.13644e-17	1.60853e-14	89.2594	180.664	208.58	0	0	0
Si3g39480	4.22503	0.0257932	0.143583	5.14958	2.52089	0	0	0	0
Si3g39520	-1.4001	0.000884015	0.0107544	26.6062	20.1671	22.2383	46.3728	74.5886	60.977
Si3g39530	1.40506	1.20783e-06	3.52754e-05	278.935	226.88	241.554	84.8858	134.407	63.0558
Si3g39680	1.10647	0.00161218	0.0176079	102.133	144.531	85.8859	78.598	31.7556	44.3469
Si3g39710	1.40102	9.93289e-05	0.00174017	106.425	103.356	104.29	33.0112	42.8331	42.9611
Si3g39750	-2.11394	0.0135118	0.0902957	6.00784	11.7641	1.53368	23.5794	33.2326	26.331
Si4g01060	5.20931	0.00167296	0.0181056	3.43305	10.9238	0.766839	0	0	0
Si4g01200	-1.61869	0.00046728	0.00632828	17.1653	13.4447	16.1036	49.5167	52.4336	41.5752
Si4g01230	-1.22597	0.000275611	0.00409891	54.0706	36.973	36.8083	73.8821	112.991	111.56
Si4g01320	-2.50182	0.0450322	0.208251	4.29132	0	0	3.14392	8.86201	11.7797
Si4g01470	-1.02966	0.0164969	0.104147	28.3227	36.1327	23.772	44.0149	53.9106	81.7646
Si4g01490	-1.01789	0.0136167	0.0907064	200.834	67.2237	111.192	312.034	232.628	223.12
Si4g01630	-1.02821	0.00534737	0.04524	73.8106	59.661	88.1865	174.488	136.623	141.356
Si4g01640	1.03955	0.000944031	0.0113411	2846.86	6984.54	4529.72	2506.49	2125.41	2354.54
Si4g01700	-2.0503	2.51968e-07	8.8348e-06	228.298	405.863	368.083	1229.27	1216.31	1705.97
Si4g01830	1.16125	0.00673373	0.0535613	53.2123	44.5357	37.5751	29.8672	16.9855	13.8584
Si4g01960	-1.88548	0.014278	0.0936341	0.858263	9.24325	6.13471	19.6495	16.247	24.2522
Si4g02000	-5.33381	0.00188974	0.0199339	0	0	0	7.07382	1.477	9.70089
Si4g02020	-1.41684	5.75347e-11	4.35869e-09	242.03	184.025	175.606	556.474	457.132	591.754
Si4g02100	-4.51377	0.00590306	0.0487373	0	0	0.766839	3.9299	3.69251	12.4726
Si4g02120	1.73762	1.94244e-06	5.38969e-05	116.724	156.295	166.404	43.2289	56.1261	32.5673
Si4g02200	1.64991	0.00042261	0.00581786	90.9759	33.6118	44.4766	15.7196	22.155	15.9372
Si4g02480	-1.32181	0.00755701	0.0586542	495.218	172.261	252.29	1083.08	773.949	442.083
Si4g02560	4.20303	0.000109725	0.00188791	67.8028	13.4447	45.2435	5.50186	1.477	0
Si4g02570	2.32412	0.00967613	0.0704641	16.307	4.20148	5.36787	1.57196	1.477	2.07876
Si4g02780	-5.36022	0.0125777	0.0854462	0	0	0	6.28784	8.86201	3.4646
Si4g02820	-1.07096	0.00414371	0.03721	49.7793	78.1475	46.7772	96.6755	141.792	128.19
Si4g02910	2.059	1.49824e-06	4.2419e-05	56.6454	109.238	97.3885	27.5093	19.9395	15.9372
Si4g02960	1.01232	0.00334212	0.0314582	151.913	69.7445	114.259	75.4541	55.3876	36.0319
Si4g03120	-1.4479	9.3036e-12	8.16105e-10	596.493	741.141	672.518	1522.44	1621.01	2339.99
Si4g03370	5.38537	5.68973e-07	1.81202e-05	38.6218	31.0909	21.4715	0	0	2.07876
Si4g03590	1.12196	0.000107705	0.00185955	2934.4	2357.03	3038.98	1855.7	756.225	1216.08
Si4g03920	1.40291	0.0111702	0.078421	91.8341	31.0909	75.917	23.5794	28.063	23.5593
Si4g03930	4.68073	9.24856e-10	5.51824e-08	135.606	51.258	94.3212	0.78598	6.64651	3.4646
Si4g03940	-1.15148	0.013858	0.0917022	10.2992	10.9238	9.20206	27.5093	21.4165	18.7089
Si4g04080	5.40301	2.23445e-06	6.09173e-05	35.1888	15.1253	44.4766	1.57196	0.738501	0
Si4g04090	2.13715	4.0791e-06	0.000103953	93.5507	51.258	60.5803	15.7196	19.9395	11.0867
Si4g04130	2.90791	0.0245673	0.138987	9.44089	7.56266	5.36787	0.78598	2.2155	0
Si4g04140	-1.97864	5.3903e-19	1.24775e-16	307.258	294.944	302.901	1410.05	925.342	1232.01
Si4g04220	-3.29915	0.0486889	0.218493	0	0	1.53368	5.50186	8.12351	2.07876
Si4g04230	4.23185	0.00138563	0.015618	17.1653	3.36118	7.66839	1.57196	0	0
Si4g04250	-1.95038	0.000812885	0.0099863	14.5905	10.0835	11.5026	25.9373	31.7556	81.7646
Si4g04260	3.84356	7.89834e-12	7.00207e-10	104.708	52.9386	54.4455	5.50186	4.43101	4.85044
Si4g04280	-2.07255	5.48826e-07	1.76812e-05	17.1653	47.0566	13.8031	91.9597	81.9736	153.135
Si4g04290	-2.4639	6.00771e-07	1.89877e-05	6.00784	12.6044	4.60103	40.085	31.7556	55.4337
Si4g04370	-1.1034	0.00921111	0.068049	21.4566	10.0835	18.4041	40.085	36.1866	31.1814
Si4g04550	-1.16513	0.00269074	0.0265046	23.1731	13.4447	23.772	65.2363	33.9711	36.7248
Si4g04560	1.24439	0.015016	0.0974009	15.4487	21.0074	42.943	18.8635	7.38501	7.62213
Si4g04650	-1.02108	0.0464391	0.212245	7.72437	4.20148	13.0363	14.9336	25.109	11.0867
Si4g05030	3.81804	0.00967304	0.0704641	4.29132	8.40296	7.66839	0	0	1.38584
Si4g05120	-3.89051	0.0251836	0.141369	0	0	0	2.35794	3.69251	0.692921
Si4g05540	1.42467	0.0303058	0.161373	18.8818	46.2163	14.5699	21.2215	5.90801	2.77168
Si4g05600	-2.51611	0.0275294	0.150303	0	1.68059	3.06735	11.7897	9.60052	6.23629
Si4g05700	-5.37323	0.000551179	0.0072705	0	0	0	3.14392	5.16951	10.3938
Si4g05880	2.00182	0.00075825	0.00944856	22.3148	13.4447	14.5699	5.50186	2.2155	4.85044
Si4g05920	-1.56458	0.00893743	0.0666972	14.5905	5.04177	5.36787	20.4355	16.247	36.7248
Si4g06160	4.39609	1.47278e-06	4.18404e-05	24.8896	31.0909	23.0052	3.14392	0.738501	0
Si4g06180	1.13987	8.42274e-06	0.000196977	260.054	298.305	345.844	137.547	145.485	127.497
Si4g06220	1.08204	2.12564e-07	7.61332e-06	1751.71	1822.6	1918.63	963.612	754.01	877.238
Si4g06370	2.76205	8.48423e-10	5.08647e-08	127.023	108.398	73.6165	10.2177	20.678	14.5513
Si4g06400	-1.18672	3.71938e-08	1.60318e-06	7211.98	7470.23	4947.64	12989.1	12771.6	18921.6
Si4g06450	1.4182	0.0116009	0.0804946	43.7714	29.4103	65.1813	16.5056	22.8935	12.4726
Si4g06590	-3.68907	0.0169179	0.105949	0	1.68059	0	14.1476	5.90801	1.38584
Si4g06600	1.59137	6.75467e-07	2.11083e-05	266.062	317.632	229.285	86.4578	57.6031	125.419
Si4g06610	-1.5306	1.89683e-12	1.88177e-10	156.204	206.713	157.202	477.09	602.617	422.682
Si4g06840	1.7062	0.0338545	0.173001	7.72437	8.40296	13.0363	5.50186	1.477	2.07876
Si4g07150	1.32094	4.42018e-05	0.000853975	217.141	311.75	358.114	143.048	117.422	94.9301
Si4g07170	1.07095	0.00168015	0.0181756	236.022	342.841	332.808	141.476	195.703	97.0089
Si4g07200	-2.60714	0.0257162	0.14341	0	0.840296	3.83419	11.0037	13.293	4.85044
Si4g07330	-1.61976	4.03918e-07	1.34283e-05	362.187	158.816	253.057	906.235	808.659	663.818
Si4g07380	2.81103	0.00115398	0.0133353	30.0392	8.40296	38.3419	3.14392	2.2155	5.54337
Si4g07690	-5.59865	1.26726e-12	1.30376e-10	2.57479	0.840296	1.53368	66.8083	102.652	69.2921
Si4g07790	-5.03593	0.00441799	0.0389869	0	0	0	5.50186	5.90801	3.4646
Si4g07800	-1.4628	2.38008e-07	8.40425e-06	109.858	86.5505	146.466	444.079	237.797	264.696
Si4g07880	-7.55854	4.23995e-09	2.22687e-07	0	0	0	18.0775	33.2326	33.9531
Si4g07890	-3.46061	0.00481313	0.0417952	0	2.52089	1.53368	16.5056	22.155	6.23629
Si4g07940	1.10902	0.00139136	0.0156473	188.818	97.4743	174.839	67.5943	91.5742	54.7407
Si4g07950	1.4012	2.84332e-07	9.83112e-06	731.24	381.494	585.865	184.705	275.461	182.931
Si4g08050	-7.65026	7.75103e-10	4.69191e-08	0.858263	0	0	47.1588	62.0341	67.9062
Si4g08060	-9.45801	2.29793e-14	3.07209e-12	0	0	0	104.535	87.1431	126.804
Si4g08070	-5.9755	0.000152439	0.00248921	0	0	0	13.3617	10.339	4.85044
Si4g08090	-5.53761	0.00150704	0.0166634	0	0	0	0	14.77	6.23629
Si4g08130	8.77126	7.37807e-12	6.58981e-10	55.7871	73.946	48.3108	0	0	0
Si4g08390	1.0067	3.12862e-08	1.35555e-06	425.698	372.251	356.58	213.787	192.01	169.073
Si4g08750	1.19523	0.0243392	0.138243	71.2358	43.6954	32.9741	39.299	8.12351	17.323
Si4g09100	-1.80208	0.022744	0.131499	32.614	26.8895	0	54.2326	23.632	128.883
Si4g09110	-1.5424	0.0319378	0.166846	20.5983	14.285	2.30052	35.3691	15.5085	56.8195
Si4g09120	-3.92378	0.0438198	0.204336	0	0.840296	0	7.8598	0	5.54337
Si4g09140	-2.34013	0.0357232	0.179694	7.72437	0	0	8.64578	12.5545	17.323
Si4g09320	2.3857	0.00889739	0.0664381	12.8739	5.04177	13.0363	1.57196	3.69251	0.692921
Si4g09440	1.17575	0.0359898	0.18052	225.723	98.3146	156.435	106.893	78.2811	27.7168
Si4g09710	1.05095	0.00531461	0.0450302	291.809	114.28	217.782	121.827	112.991	66.5204
Si4g09740	-1.85883	2.77519e-07	9.62271e-06	70.3776	39.4939	32.9741	149.336	149.177	218.27
Si4g09770	2.14379	0.00160312	0.017557	28.3227	27.7298	46.7772	5.50186	5.90801	11.7797
Si4g09790	-1.18535	0.0106449	0.075732	42.9132	19.3268	36.8083	99.8195	83.4506	42.2682
Si4g09930	-1.09721	0.0138234	0.0916123	177.66	97.4743	82.8186	328.54	311.648	125.419
Si4g10020	1.12327	0.000898478	0.0108933	79.8185	68.0639	119.627	45.5868	43.5716	33.9531
Si4g10540	-3.53648	0.0227364	0.131485	0	0.840296	0	2.35794	3.69251	4.15752
Si4g10610	6.535	1.36297e-06	3.91209e-05	11.1574	15.1253	11.5026	0	0	0
Si4g10940	-1.7221	0.000368054	0.00518678	865.129	696.605	178.673	1566.46	1301.24	2872.85
Si4g11090	-1.55185	0.00139484	0.0156723	43.7714	14.285	33.7409	121.827	88.6201	58.8983
Si4g11110	3.51169	0.0304715	0.162014	1.71653	5.04177	2.30052	0	0.738501	0
Si4g11610	1.07129	0.0036641	0.0337843	84.968	62.1819	98.9222	29.8672	42.0946	45.0398
Si4g11620	-2.70732	0.000364295	0.00514251	6.8661	2.52089	4.60103	30.6532	39.1406	21.4805
Si4g11830	-2.51382	1.72841e-11	1.44516e-09	111.574	179.823	82.8186	460.584	643.973	1031.07
Si4g11930	1.7132	0.0411088	0.196919	8.58263	23.5283	6.90155	2.35794	8.86201	0.692921
Si4g12170	2.18568	0.00158183	0.0173523	13.7322	26.8895	9.9689	3.14392	5.90801	2.07876
Si4g12190	2.78834	3.26189e-05	0.000653423	15.4487	24.3686	21.4715	1.57196	6.64651	0.692921
Si4g12310	1.07915	2.33533e-05	0.000486121	348.455	612.576	522.217	307.318	195.703	199.561
Si4g12570	1.81503	0.00141916	0.0159027	30.0392	74.7863	68.2486	21.2215	17.724	10.3938
Si4g12600	-1.01017	5.48531e-06	0.00013618	118.44	158.816	136.497	265.661	296.139	271.625
Si4g12640	-1.33791	5.58351e-08	2.26236e-06	610.225	669.716	427.129	1145.17	1183.08	1985.22
Si4g12770	1.04943	0.0394105	0.191699	18.0235	42.0148	19.9378	17.2916	10.339	11.0867
Si4g12830	-2.52416	2.78368e-10	1.8362e-08	292.668	361.327	430.963	1509.08	1874.32	2858.3
Si4g12890	3.7721	0.00895772	0.0668088	7.72437	6.72237	6.13471	1.57196	0	0
Si4g13160	1.02329	0.00319655	0.0302818	93.5507	167.219	108.891	68.3803	54.6491	58.8983
Si4g13180	-1.02152	0.0291291	0.156743	10.2992	15.9656	13.8031	33.0112	22.155	26.331
Si4g13210	2.8305	0.00660619	0.0528522	13.7322	6.72237	6.13471	2.35794	0.738501	0.692921
Si4g13250	1.23584	5.81588e-06	0.000143248	309.833	275.617	282.197	154.052	135.146	79.6859
Si4g13320	1.73795	0.000644804	0.00824136	281.51	96.634	263.026	84.8858	69.4191	38.1106
Si4g13400	-1.12116	0.0152007	0.0982466	28.3227	31.0909	23.0052	65.2363	48.7411	65.1345
Si4g13810	-1.17032	0.00847005	0.0640894	971.554	599.131	365.782	1251.28	1130.65	1975.52
Si4g13850	-5.69376	1.21739e-31	7.42311e-29	4.29132	3.36118	3.83419	169.772	180.933	243.215
Si4g13940	-2.37499	2.01376e-09	1.12125e-07	12.8739	5.04177	9.9689	46.3728	53.9106	44.3469
Si4g13970	-1.18877	3.56194e-16	5.85846e-14	904.609	798.281	697.823	1812.47	1734	1924.24
Si4g14210	6.95358	2.43634e-06	6.57734e-05	24.8896	12.6044	13.0363	0	0	0
Si4g14310	-1.37325	0.00145538	0.0162503	20.5983	20.1671	12.2694	33.0112	40.6176	63.0558
Si4g14500	-1.95814	0.00538885	0.0454832	28.3227	14.285	0.766839	61.3064	50.2181	56.1266
Si4g14540	2.26487	0.0365336	0.18234	23.1731	6.72237	6.13471	3.14392	3.69251	0.692921
Si4g14580	4.80137	0.0124183	0.0847499	0.858263	5.88207	4.60103	0	0	0
Si4g14810	5.46607	3.84989e-11	2.97979e-09	65.228	64.7028	69.7823	4.71588	0	0
Si4g14860	-1.97381	5.37834e-10	3.33644e-08	1986.88	2342.74	963.916	6327.93	6071.22	8391.96
Si4g14930	2.06246	0.005293	0.0449321	18.8818	5.04177	9.9689	3.14392	1.477	3.4646
Si4g15000	1.13835	0.00265237	0.0261782	495.218	200.831	300.601	161.912	142.531	148.285
Si4g15040	7.06829	6.92646e-07	2.15375e-05	15.4487	18.4865	20.7046	0	0	0
Si4g15380	-1.51875	0.0346315	0.175866	3.43305	7.56266	2.30052	7.8598	13.293	16.6301
Si4g15630	2.38618	1.42717e-11	1.20538e-09	651.422	365.529	463.937	116.325	92.3127	74.8354
Si4g15710	2.46583	0.0297522	0.159307	42.9132	14.285	25.3057	3.14392	11.816	0
Si4g15780	-1.89088	0.0351167	0.177393	16.307	23.5283	0	41.6569	25.8475	79.6859
Si4g16020	2.23517	0.00089223	0.010828	66.9445	20.1671	45.2435	9.43176	11.0775	7.62213
Si4g16040	2.28243	8.06304e-14	9.83297e-12	2765.32	1430.18	3446.94	616.994	517.689	436.54
Si4g16090	-2.16766	0.0332988	0.171431	1.71653	1.68059	1.53368	8.64578	5.16951	8.31505
Si4g16200	2.04624	6.98065e-05	0.00127671	30.0392	28.5701	39.8756	14.1476	3.69251	6.23629
Si4g16290	-1.98277	0.00011208	0.00192313	4.29132	6.72237	15.3368	54.2326	22.155	29.1027
Si4g16660	1.93587	0.0140234	0.0924785	14.5905	33.6118	59.8134	3.14392	12.5545	12.4726
Si4g16700	-1.45417	5.30994e-06	0.000132351	68.661	50.4177	79.7512	130.473	180.933	233.514
Si4g16800	4.40545	1.31351e-05	0.000293719	37.7636	14.285	43.7098	3.14392	1.477	0
Si4g16860	2.29214	0.000174094	0.00278461	127.023	105.877	287.565	56.5906	33.9711	15.9372
Si4g17100	1.31941	0.00792667	0.0608807	235.164	78.9878	118.093	47.1588	64.2496	61.6699
Si4g17280	2.06146	4.14039e-07	1.37099e-05	121.873	64.7028	97.3885	20.4355	31.0171	16.6301
Si4g17450	-1.1762	0.0138261	0.0916123	65.228	86.5505	35.2746	90.3877	118.899	212.727
Si4g17460	-1.14863	0.0441818	0.205535	18.0235	37.8133	21.4715	65.2363	46.5256	59.5912
Si4g17940	-1.14216	0.0423643	0.200285	6.00784	30.2506	13.8031	30.6532	22.155	57.5124
Si4g17970	-1.15245	0.00306665	0.0293054	51.4958	61.3416	26.8394	95.8896	84.9276	128.883
Si4g18060	-1.02587	0.0252358	0.141615	33.4723	31.0909	20.7046	53.4466	42.8331	76.9142
Si4g18130	-1.54944	0.00285319	0.0277547	35.1888	65.5431	12.2694	104.535	59.0801	166.301
Si4g18350	4.48461	0.0297349	NA	1.71653	5.88207	1.53368	0	0	0
Si4g18370	-2.41639	7.28382e-05	0.00132529	3.43305	5.88207	3.83419	22.7934	25.8475	21.4805
Si4g18390	-2.83018	6.31087e-06	0.000153028	6.8661	4.20148	2.30052	22.7934	31.7556	39.4965
Si4g18510	1.35263	2.19769e-05	0.000462344	121.015	75.6266	80.5181	41.6569	27.3245	39.4965
Si4g18570	-1.68881	1.81444e-08	8.29268e-07	326.14	386.536	367.316	980.117	1113.66	1387.92
Si4g18690	-2.70712	1.411e-08	6.65565e-07	217.999	278.138	212.414	1095.66	1399.46	2131.42
Si4g18730	-1.54565	0.000370088	0.00520665	72.9524	51.258	21.4715	116.325	101.913	205.797
Si4g19010	-2.70115	2.54617e-15	3.65829e-13	362.187	593.249	244.622	1713.44	3049.27	3039.15
Si4g19080	-2.1913	0.00155751	0.017138	5.14958	6.72237	3.06735	22.0074	12.5545	33.2602
Si4g19260	1.60787	0.000191173	0.00301345	312.408	1104.99	888.766	358.407	248.875	149.671
Si4g19370	1.27643	0.00912048	0.0676192	47.2045	31.9312	82.8186	20.4355	23.632	22.8664
Si4g19390	2.74626	0.0115538	0.0802758	0.858263	17.6462	11.5026	3.14392	0	1.38584
Si4g19420	1.11247	0.00385864	0.0352581	160.495	71.4251	118.093	66.8083	49.4796	45.7328
Si4g19490	4.29582	6.90418e-26	3.19638e-23	283.227	255.45	260.725	20.4355	4.43101	15.9372
Si4g19580	1.31717	0.00010913	0.00188026	58.3619	82.349	85.8859	33.0112	16.9855	40.8823
Si4g19620	4.03789	0.0227827	0.131669	12.0157	4.20148	7.66839	0	0.738501	0.692921
Si4g19730	1.05865	0.0222169	0.129078	204.267	111.759	98.1554	78.598	62.0341	58.2053
Si4g19840	-1.65817	0.0345086	0.175527	3.43305	19.3268	1.53368	18.0775	22.155	36.0319
Si4g19850	1.01601	5.42299e-05	0.00102013	526.974	495.774	614.238	309.676	231.889	268.16
Si4g19950	1.59283	0.0491963	0.220052	32.614	21.0074	94.3212	14.1476	28.063	6.92921
Si4g20080	-2.31489	0.000113403	0.00194316	6.00784	5.88207	3.06735	30.6532	30.2785	13.1655
Si4g20140	1.74407	0.0198775	0.118856	56.6454	26.8895	16.8705	12.5757	13.293	4.15752
Si4g20170	1.21776	0.0103948	0.07427	27.4644	67.2237	55.9792	24.3654	15.5085	24.9451
Si4g20200	-2.24042	0.046313	0.211978	1.71653	0	1.53368	3.9299	6.64651	4.85044
Si4g20430	1.15302	0.00967502	0.0704641	90.1176	49.5774	78.2175	35.3691	39.8791	22.8664
Si4g20760	1.25827	0.000333257	0.00479921	166.503	80.6684	179.44	55.8046	53.9106	68.5991
Si4g20920	1.49773	2.31393e-05	0.000482068	706.35	436.954	553.658	246.012	231.151	124.033
Si4g20950	2.83687	0.00105578	0.0124525	11.1574	6.72237	13.8031	0.78598	3.69251	0
Si4g21050	1.25993	0.000274481	0.0040894	222.29	127.725	210.114	88.8157	86.4046	58.8983
Si4g21340	-1.05939	0.00715601	0.0562049	11.1574	20.1671	10.7357	29.8672	36.9251	20.7876
Si4g21350	1.94467	0.0130294	0.0876905	22.3148	12.6044	16.8705	6.28784	5.16951	2.07876
Si4g21380	4.2993	1.29279e-05	0.000289862	32.614	5.88207	33.7409	0.78598	1.477	1.38584
Si4g21440	4.91529	0.0437466	0.20422	2.57479	5.88207	3.83419	0	0	0
Si4g21540	1.53883	7.08147e-10	4.31797e-08	1478.79	1568.83	2045.93	683.803	499.965	569.581
Si4g21560	-4.54185	0.0203191	0.120947	0	0	0	5.50186	3.69251	1.38584
Si4g21920	1.66	0.0027888	0.027277	36.047	32.7715	26.8394	7.07382	16.247	6.92921
Si4g22030	2.1068	1.32692e-12	1.3485e-10	98.7003	170.58	124.228	40.085	28.063	23.5593
Si4g22060	2.73571	1.46659e-06	4.17633e-05	180.235	78.1475	237.72	30.6532	27.3245	16.6301
Si4g22140	1.56904	0.000524914	0.00698024	70.3776	42.0148	78.2175	15.7196	20.678	27.7168
Si4g22180	-5.13999	0.00619659	0.0505761	0	0.840296	0	1.57196	29.54	0
Si4g22220	1.3344	1.05966e-06	3.1575e-05	1027.34	534.428	911.004	329.326	395.098	256.381
Si4g22260	2.10564	0.0334191	0.171626	19.7401	10.0835	9.20206	6.28784	1.477	1.38584
Si4g22270	6.72519	3.64276e-05	0.000718209	39.4801	8.40296	36.0414	0.78598	0	0
Si4g22370	8.02348	2.04963e-07	7.37553e-06	60.0784	16.8059	29.1399	0	0	0
Si4g22410	3.45141	5.78804e-06	0.000142703	83.2515	40.3342	56.7461	6.28784	9.60052	0.692921
Si4g22510	1.41684	0.00931561	0.0685173	19.7401	28.5701	15.3368	12.5757	4.43101	6.92921
Si4g22600	1.35821	3.3163e-06	8.64522e-05	472.045	434.433	707.025	227.934	175.025	226.585
Si4g22610	4.79903	9.89537e-09	4.84118e-07	484.919	295.784	599.668	27.5093	11.0775	11.0867
Si4g22690	-1.43513	0.0443678	0.206247	13.7322	10.0835	6.90155	18.8635	36.9251	27.0239
Si4g22710	1.40076	4.17145e-09	2.19989e-07	618.808	902.478	857.326	367.053	305.74	228.664
Si4g22810	3.52282	0.0326327	0.169152	1.71653	13.4447	2.30052	1.57196	0	0
Si4g22840	2.07295	0.00316309	0.0300103	22.3148	83.1893	26.0725	14.9336	7.38501	9.00797
Si4g22860	-1.48372	8.33259e-09	4.10877e-07	164.787	126.885	171.005	459.012	469.687	365.862
Si4g22980	1.86293	2.91318e-06	7.69867e-05	966.404	1567.15	1282.15	602.061	197.918	249.451
Si4g23110	1.04743	0.00545272	0.0459138	142.472	98.3146	122.694	49.5167	70.1576	56.1266
Si4g23120	2.96602	7.92789e-07	2.44085e-05	112.432	59.661	348.145	32.2252	20.678	13.8584
Si4g23470	-1.09551	0.0193379	0.116493	13.7322	28.5701	17.6373	39.299	32.4941	56.1266
Si4g23580	-1.1973	0.0136846	0.0909877	85.8263	445.357	141.865	479.448	415.038	648.574
Si4g23630	-2.69811	1.47256e-14	2.00076e-12	421.407	536.109	144.933	1939.01	2654.91	2556.88
Si4g23850	1.0418	0.0253116	0.141919	164.787	68.9042	108.124	57.3765	65.7266	42.9611
Si4g24020	1.12037	0.0202093	0.120408	173.369	78.1475	169.471	73.0961	93.0512	27.7168
Si4g24040	2.05966	0.0382392	0.188	6.8661	7.56266	3.83419	0.78598	0.738501	2.77168
Si4g24130	-1.85952	0.000232195	0.00354387	164.787	53.7789	68.2486	383.558	378.113	278.554
Si4g24400	6.22049	0.00158406	0.0173614	7.72437	22.688	0	0	0	0
Si4g24620	9.27963	4.62464e-14	5.89877e-12	99.5585	93.2728	60.5803	0	0	0
Si4g24750	7.81789	4.7221e-10	2.98867e-08	32.614	29.4103	29.9067	0	0	0
Si4g24770	3.35093	0.00276678	0.0270828	11.1574	7.56266	3.83419	0.78598	0	1.38584
Si4g24780	-4.02666	0.00601063	0.0494133	0	0.840296	0.766839	3.9299	5.90801	16.6301
Si4g24790	-1.34347	0.0427559	0.201413	1.71653	9.24325	12.2694	11.0037	30.2785	18.0159
Si4g24950	2.06899	0.00170549	0.0184258	11.1574	28.5701	37.5751	6.28784	6.64651	5.54337
Si4g25050	1.26522	0.00490699	0.0424921	50.6375	98.3146	65.1813	20.4355	31.7556	36.7248
Si4g25070	1.29087	0.00480117	0.0417058	724.374	225.199	417.927	196.495	237.059	125.419
Si4g25170	-1.45543	4.60204e-06	0.000116331	66.0863	47.8969	28.373	126.543	133.669	128.883
Si4g25290	1.99705	0.000126543	0.00213306	22.3148	82.349	70.5492	12.5757	12.5545	18.7089
Si4g25300	1.18631	0.0461754	0.211581	320.99	31.0909	305.202	82.5279	109.298	97.0089
Si4g25450	1.23736	2.43252e-06	6.57734e-05	206.841	259.651	276.829	115.539	96.0052	103.938
Si4g25630	1.35536	5.12963e-07	1.66331e-05	143.33	300.826	228.518	77.026	104.129	81.7646
Si4g25660	-1.94444	8.65917e-05	0.00153968	28.3227	22.688	10.7357	84.8858	46.5256	105.324
Si4g25810	4.08421	1.60681e-09	9.15038e-08	51.4958	81.5087	29.9067	2.35794	5.16951	2.07876
Si4g25820	1.80771	0.0283239	0.153634	24.0314	15.1253	12.2694	3.9299	5.16951	5.54337
Si4g25870	-1.4508	2.65287e-05	0.00054362	51.4958	64.7028	58.2797	110.823	121.114	244.601
Si4g26040	-2.49937	0.00444791	0.0391541	1.71653	0	9.9689	14.9336	25.8475	26.331
Si4g26080	3.27567	4.94068e-12	4.55782e-10	259.195	298.305	259.958	15.7196	58.3416	10.3938
Si4g26090	1.17552	4.36478e-07	1.44147e-05	630.823	420.988	763.005	262.517	316.817	224.506
Si4g26100	1.2446	0.000173385	0.00277683	150.196	91.5922	154.901	49.5167	70.1576	47.8115
Si4g26150	-4.18407	8.64731e-05	0.00153867	0	0.840296	1.53368	8.64578	15.5085	20.0947
Si4g26310	-3.01258	0.0269291	0.148092	0.858263	0.840296	0.766839	7.07382	5.16951	7.62213
Si4g26430	4.61547	0.0173544	0.107818	3.43305	7.56266	8.43523	0	0.738501	0
Si4g26750	2.01809	0.000391917	0.00545542	55.7871	77.3072	78.2175	14.1476	20.678	17.323
Si4g26890	-1.37735	0.00034289	0.00490965	229.156	84.0296	156.435	553.33	373.682	293.105
Si4g27120	3.10788	5.5845e-05	0.00104735	16.307	89.0713	48.3108	3.9299	12.5545	1.38584
Si4g27190	-3.70771	0.000140901	0.00232817	1.71653	2.52089	0	17.2916	14.77	22.1735
Si4g27200	-5.81204	0.000144514	0.00237375	0.858263	0	0	22.7934	7.38501	19.4018
Si4g27230	5.57976	0.00248573	0.0247702	8.58263	1.68059	9.20206	0	0	0
Si4g27280	1.7666	0.00148283	0.0164832	198.259	72.2654	246.922	70.7382	40.6176	40.8823
Si4g27290	1.64064	0.00196791	0.020628	150.196	51.258	117.326	47.1588	30.2785	24.9451
Si4g27400	1.28065	0.00768326	0.0595233	102.133	586.526	177.14	82.5279	169.117	104.631
Si4g27460	-4.05877	0.0109833	0.0775656	0	0	0	5.50186	0.738501	1.38584
Si4g27580	1.01472	0.0372006	0.184454	18.0235	77.3072	49.0777	23.5794	24.3705	23.5593
Si4g27810	1.3397	0.0220803	0.128523	43.7714	31.9312	55.9792	17.2916	25.8475	9.00797
Si4g27820	2.5061	0.0192199	0.116118	3.43305	7.56266	13.8031	0	2.954	1.38584
Si5g01170	1.55901	0.000229839	0.00351436	145.905	57.9804	148	27.5093	50.9566	40.8823
Si5g01510	-1.10003	0.0178665	0.110042	36.9053	21.8477	26.8394	47.1588	59.8186	76.2213
Si5g01600	-1.09743	0.000335049	0.00482223	33.4723	42.0148	36.0414	73.0961	74.5886	90.7726
Si5g02170	-1.35096	6.28355e-06	0.000152513	210.274	384.855	177.14	616.994	494.057	857.836
Si5g02490	-2.64694	0.000141625	0.00233704	179.377	421.828	189.409	1575.89	1276.87	2098.86
Si5g02790	1.66029	1.30547e-06	3.76867e-05	186.243	271.415	307.502	105.321	77.5426	59.5912
Si5g02840	3.76181	4.84497e-06	0.000121855	58.3619	51.258	21.4715	5.50186	0.738501	3.4646
Si5g03180	1.90774	0.0325583	0.168992	18.8818	10.9238	25.3057	2.35794	8.86201	3.4646
Si5g03280	1.37824	0.00105864	0.0124781	60.0784	62.1819	70.5492	31.4392	21.4165	21.4805
Si5g03360	-1.7477	5.51734e-08	2.24282e-06	58.3619	36.973	25.3057	108.465	179.456	115.718
Si5g03430	-1.47804	0.00353909	0.0328242	15.4487	32.7715	8.43523	25.1514	72.3731	59.5912
Si5g03490	-4.34351	0.0304634	0.162005	0	0	0	7.07382	1.477	0.692921
Si5g03720	-1.36678	0.000228409	0.00349678	3301.74	4230.89	2053.59	7039.24	6379.17	11302.9
Si5g03820	2.25246	0.00103783	0.0122918	12.8739	44.5357	32.2072	13.3617	1.477	4.15752
Si5g03910	2.88969	0.0121679	0.083502	16.307	10.0835	11.5026	1.57196	0.738501	2.77168
Si5g03960	2.71095	0.0321334	0.167431	94.4089	621.819	381.119	81.7419	44.3101	41.5752
Si5g04190	4.16496	0.0256866	0.143316	2.57479	10.9238	0.766839	0	0	0.692921
Si5g04440	-1.49103	2.09375e-06	5.74574e-05	102.992	163.858	96.6217	271.163	325.679	424.067
Si5g04480	1.36784	0.000576991	0.00753646	130.456	103.356	95.8548	41.6569	33.9711	51.969
Si5g04510	-1.01728	3.66552e-11	2.85477e-09	8294.25	6792.11	7613.94	16190.4	14983.5	14773.8
Si5g04530	4.94572	2.59615e-05	0.000534187	24.8896	18.4865	25.3057	0.78598	1.477	0
Si5g04600	-1.28781	0.00280282	0.027382	459.171	142.01	332.808	756.113	963.744	560.573
Si5g04800	1.44495	0.005818	0.0482238	39.4801	21.0074	27.6062	7.07382	15.5085	9.70089
Si5g04950	1.18254	2.03418e-05	0.000432803	1614.39	896.595	1516.04	546.256	779.119	449.013
Si5g05070	-1.39237	4.87054e-05	0.000929166	425.698	868.025	350.445	1195.48	1383.95	1735.77
Si5g05080	-1.70542	1.56085e-07	5.78093e-06	652.28	983.146	539.854	1959.45	2051.56	3082.11
Si5g05150	1.56419	0.00230344	0.0233994	27.4644	40.3342	47.544	22.0074	11.0775	6.23629
Si5g05160	1.28695	0.034523	0.175564	78.9602	34.4521	66.715	38.513	25.109	10.3938
Si5g05230	2.11182	0.0272425	0.149278	6.00784	6.72237	6.90155	4.71588	0	0
Si5g05250	-1.64375	6.26332e-08	2.50133e-06	328.715	179.823	188.642	585.555	628.465	963.16
Si5g05420	1.32545	1.56366e-08	7.26609e-07	541.564	405.863	568.227	275.879	140.315	189.167
Si5g05480	1.28603	0.00258461	0.0256207	22.3148	36.1327	24.5388	13.3617	10.339	10.3938
Si5g05580	-1.92128	0.0233749	0.134123	117.582	795.76	177.907	1166.39	1024.3	1942.26
Si5g05600	-2.28828	0.00596458	0.0490831	2.57479	0.840296	4.60103	11.7897	11.816	15.9372
Si5g05620	5.5494	0.0120186	0.0826586	2.57479	4.20148	12.2694	0	0	0
Si5g05790	3.58509	0.000480173	0.00647483	13.7322	5.88207	16.1036	2.35794	0	0.692921
Si5g05800	-1.82222	5.4043e-06	0.000134435	44.6297	40.3342	58.2797	110.037	197.918	198.868
Si5g05810	3.05112	0.00115431	0.0133353	20.5983	17.6462	15.3368	0	1.477	4.85044
Si5g05840	-1.93645	0.00417992	0.0374008	3.43305	7.56266	0.766839	16.5056	16.247	11.7797
Si5g05980	2.20389	0.0177928	0.109642	79.8185	16.8059	44.4766	9.43176	18.4625	2.77168
Si5g06060	2.19688	3.01163e-10	1.98133e-08	995.585	377.293	599.668	120.255	182.41	127.497
Si5g06230	-1.75425	0.0201787	0.120312	3.43305	6.72237	0.766839	7.07382	14.0315	15.2443
Si5g06300	3.39087	1.9439e-05	0.000416075	28.3227	25.2089	39.8756	4.71588	1.477	2.77168
Si5g06390	-1.25196	0.0225503	0.13059	145.905	73.1057	111.192	293.171	279.153	214.112
Si5g06820	4.18808	0.0028301	0.0275731	7.72437	15.1253	4.60103	1.57196	0	0
Si5g06960	-1.86486	0.00978932	0.0711019	10.2992	5.04177	4.60103	17.2916	26.586	28.4097
Si5g06970	5.721	9.91284e-12	8.63488e-10	39290.4	14415.3	24862.4	398.492	657.266	433.768
Si5g07120	-1.58625	0.00176228	0.01886	16.307	8.40296	4.60103	18.8635	40.6176	27.7168
Si5g07210	1.6307	0.00139463	0.0156723	68.661	42.0148	67.4818	17.2916	23.632	16.6301
Si5g07260	-1.60281	4.17739e-08	1.7761e-06	54.9288	57.9804	39.1088	138.332	124.068	198.175
Si5g07400	1.46353	8.31169e-06	0.000194744	354.463	647.028	524.518	247.584	130.715	175.309
Si5g07490	-1.14129	0.0109683	0.0775037	83.2515	110.919	99.689	273.521	225.243	149.671
Si5g07780	-6.69978	1.58821e-06	4.48142e-05	0	0	0	18.8635	20.678	7.62213
Si5g07830	-2.01697	8.22246e-09	4.07052e-07	60.9367	94.1131	77.4507	212.215	296.877	431.69
Si5g08230	-1.9284	0.00609292	0.0499747	2.57479	7.56266	4.60103	15.7196	13.293	27.0239
Si5g08250	-1.02426	0.000203015	0.00317409	1151.79	947.013	721.595	1788.1	1420.14	2527.08
Si5g08430	1.46941	0.000949346	0.0113994	255.762	133.607	224.684	72.3102	98.9592	50.5832
Si5g08440	1.04934	0.0429498	0.201907	166.503	81.5087	129.596	77.026	71.6346	33.9531
Si5g08460	1.3918	0.000770949	0.00958415	61.7949	31.9312	69.0155	24.3654	16.9855	20.7876
Si5g08470	5.64756	0.00471682	0.0410586	10.2992	1.68059	8.43523	0	0	0
Si5g08480	-10.6829	4.4129e-19	1.03105e-16	0	0	0.766839	495.953	440.147	514.147
Si5g08510	2.76586	9.17501e-15	1.27431e-12	88.4011	94.9534	92.7875	11.7897	18.4625	10.3938
Si5g08620	-3.22203	0.0140312	0.0924811	2.57479	0	0	7.07382	5.90801	10.3938
Si5g08700	-1.48188	0.0456385	0.210108	12.0157	5.88207	6.13471	12.5757	14.0315	40.1894
Si5g08730	-1.47773	0.0278223	0.151505	60.0784	26.0492	3.83419	58.1625	38.4021	153.135
Si5g09110	-6.86239	3.46848e-29	1.84493e-26	0.858263	1.68059	3.83419	263.303	233.366	262.617
Si5g09120	-4.40525	2.74132e-05	0.000559454	0	3.36118	0.766839	26.7233	48.0026	12.4726
Si5g09140	6.32975	4.94769e-06	0.000124314	9.44089	24.3686	29.9067	0	0	0.692921
Si5g09150	4.21325	1.37243e-33	1.00914e-30	213.708	367.209	475.44	22.7934	16.9855	17.323
Si5g09230	-2.19768	1.41769e-07	5.31369e-06	112.432	37.8133	60.5803	314.392	416.515	235.593
Si5g09310	-1.10019	0.00647676	0.0521646	8829.81	7065.21	3710.73	15528.6	7158.29	19343.6
Si5g09360	1.05732	0.000313084	0.00454799	112.432	102.516	118.093	54.2326	67.9421	38.1106
Si5g09380	-1.25836	1.23159e-06	3.58855e-05	106.425	66.3834	92.0206	251.514	199.395	182.931
Si5g09510	1.03546	0.00590598	0.0487453	260.912	489.892	402.59	260.159	158.039	144.82
Si5g09670	-1.55511	0.0296568	0.159035	6.8661	10.9238	5.36787	24.3654	20.678	22.8664
Si5g09730	-1.7082	0.028317	0.153634	2.57479	8.40296	0.766839	9.43176	13.293	15.2443
Si5g09810	1.39134	0.0130522	0.0878108	78.9602	31.0909	46.0103	25.9373	16.9855	16.6301
Si5g09820	-1.11471	0.00113253	0.0131506	573.32	468.885	420.228	1248.14	1156.49	762.213
Si5g09830	-1.61515	0.00365298	0.0336991	11.1574	25.2089	47.544	132.045	65.7266	60.2841
Si5g09860	-1.57711	0.000241097	0.00366408	163.928	336.959	270.694	907.021	649.881	745.583
Si5g09880	-2.36399	3.5129e-11	2.74445e-09	947.522	946.173	1256.85	4899.01	3808.45	7511.95
Si5g09890	-2.27825	2.26216e-12	2.22653e-10	4894.67	4376.26	5500.53	17582.4	23746.5	30326.4
Si5g09950	1.09577	0.0290655	0.156558	171.653	76.4669	189.409	85.6718	67.9421	51.2761
Si5g09980	1.23395	0.046498	0.212358	36.9053	44.5357	49.0777	21.2215	30.2785	4.15752
Si5g10000	-2.31312	8.63528e-07	2.63031e-05	24.0314	10.0835	26.0725	93.5316	105.606	100.473
Si5g10020	-1.3952	0.0166	0.104613	5.14958	9.24325	12.2694	28.2953	22.155	20.0947
Si5g10030	2.49784	0.0124776	0.0850128	18.8818	8.40296	29.9067	1.57196	2.954	5.54337
Si5g10060	1.85204	0.00418688	0.0374497	15.4487	18.4865	13.8031	4.71588	2.2155	6.23629
Si5g10270	2.04814	0.0180931	0.111051	61.7949	21.8477	31.4404	11.7897	14.0315	2.07876
Si5g10370	4.50401	0.00052535	0.00698233	20.5983	15.9656	14.5699	1.57196	0.738501	0
Si5g10430	-2.89601	0.0167747	0.105236	0	2.52089	0	6.28784	6.64651	5.54337
Si5g10530	-4.7888	0.0252493	NA	0	0	0	4.71588	2.954	4.85044
Si5g10540	-1.00129	0.00442097	0.0389993	42.9132	40.3342	47.544	79.384	81.9736	100.473
Si5g10550	1.82725	0.00876177	0.0656608	44.6297	23.5283	40.6425	14.1476	11.0775	5.54337
Si5g10560	4.37408	2.25826e-07	8.04225e-06	18.0235	37.8133	20.7046	0	3.69251	0
Si5g10570	-1.53809	8.60302e-06	0.000200443	38.6218	95.7937	46.0103	157.982	174.286	191.246
Si5g10730	-1.33924	0.00235616	0.0237996	9.44089	12.6044	20.7046	39.299	38.4021	31.1814
Si5g10880	3.71947	0.024739	0.139611	10.2992	2.52089	6.90155	0.78598	0.738501	0
Si5g10890	1.43019	0.0087033	0.0653451	44.6297	31.0909	56.7461	10.2177	24.3705	14.5513
Si5g11060	-2.79377	7.38293e-08	2.90667e-06	8.58263	15.1253	3.06735	59.7345	63.5111	60.977
Si5g11270	2.47184	8.2878e-09	4.09476e-07	355.321	190.747	391.088	71.5242	42.0946	55.4337
Si5g11380	1.34428	0.00657078	0.0526674	657.43	170.58	568.227	287.669	121.114	141.356
Si5g11420	2.38288	0.000379317	0.00530958	15.4487	21.0074	16.8705	3.14392	0.738501	6.23629
Si5g11680	-2.57284	0.000163495	0.00264385	510.667	557.116	443.233	2069.49	3305.53	3614.97
Si5g11870	-2.19002	1.01509e-09	5.9873e-08	29.1809	57.9804	26.0725	160.34	179.456	176.002
Si5g11900	1.78747	0.000209144	0.00324758	71.2358	207.553	61.3471	42.4429	22.155	33.9531
Si5g12010	1.21086	0.0300363	0.160431	50.6375	31.0909	60.5803	21.2215	25.109	15.2443
Si5g12040	1.4626	8.16418e-09	4.05774e-07	259.195	387.376	345.844	122.613	109.298	128.19
Si5g12300	-1.80195	6.04316e-13	6.45637e-11	1368.93	843.657	1060.54	4700.95	4106.81	2605.38
Si5g12320	-2.4021	0.0167387	0.105143	0.858263	3.36118	1.53368	14.1476	5.16951	11.0867
Si5g12390	-1.39064	0.000293238	0.00430221	346.738	240.325	178.673	627.212	505.873	873.773
Si5g12710	-8.84556	2.93875e-08	1.28893e-06	0	0	0	97.4615	91.5742	19.4018
Si5g12810	-1.78247	0.00643528	0.0518639	30.8975	10.9238	3.06735	62.8784	21.4165	69.2921
Si5g13130	1.04424	0.017456	0.108261	1161.23	389.057	807.481	485.736	338.234	319.436
Si5g13650	2.25121	0.000143805	0.00236677	25.7479	28.5701	23.772	10.2177	1.477	4.85044
Si5g13680	2.84666	5.86651e-06	0.000144211	72.9524	25.2089	50.6114	7.07382	7.38501	6.23629
Si5g13750	2.16612	0.0109918	0.0776038	19.7401	13.4447	9.20206	0.78598	3.69251	4.85044
Si5g14010	-1.12878	2.24565e-11	1.82276e-09	857.405	1000.79	789.077	2022.33	1610.67	2154.98
Si5g14260	2.18766	0.0154926	0.0995778	7.72437	10.9238	4.60103	0	2.2155	2.77168
Si5g14270	1.66338	0.000133813	0.00223614	64.3697	78.1475	62.1139	28.2953	17.724	18.7089
Si5g14300	3.51285	1.12867e-06	3.33531e-05	94.4089	39.4939	108.124	15.7196	2.2155	3.4646
Si5g14660	-1.59773	0.00519262	0.0442754	3.43305	9.24325	8.43523	18.8635	26.586	18.7089
Si5g14700	5.73601	0.000273189	0.00407693	10.2992	8.40296	3.06735	0	0	0
Si5g14720	-1.3129	0.000357756	0.00506737	3530.04	1438.59	2562.01	6951.99	6876.92	4880.24
Si5g14760	1.08668	0.0172381	0.107336	173.369	103.356	223.15	132.831	50.9566	51.969
Si5g14930	2.62035	0.0155617	0.0999337	20.5983	5.04177	25.3057	6.28784	0	2.07876
Si5g14970	1.0201	0.00107727	0.0126559	272.069	149.573	236.186	98.2475	139.577	86.6151
Si5g15070	1.36315	0.00155397	0.0171217	133.889	75.6266	156.435	42.4429	57.6031	42.2682
Si5g15350	1.9907	4.05248e-09	2.1419e-07	513.241	202.511	411.026	110.823	107.821	65.1345
Si5g15380	1.21196	0.0173482	0.107806	28.3227	19.3268	15.3368	7.07382	8.86201	11.0867
Si5g15420	-1.2101	0.000937173	0.0112858	68.661	47.0566	23.0052	82.5279	103.39	133.734
Si5g15490	-2.20196	0.0274423	0.15004	1.71653	15.1253	0.766839	36.1551	26.586	18.0159
Si5g15510	2.48305	0.046529	0.212394	12.0157	4.20148	0.766839	2.35794	0.738501	0
Si5g15730	-1.17594	4.74513e-06	0.000119585	251.471	170.58	219.316	481.02	355.219	612.542
Si5g15800	1.92409	0.00057569	0.00752733	54.9288	27.7298	49.8445	11.0037	18.4625	5.54337
Si5g15850	3.25554	3.33359e-06	8.68122e-05	92.6924	59.661	128.062	13.3617	14.77	1.38584
Si5g16070	-1.02652	0.00105082	0.0124035	2609.12	1094.91	2382.57	3636.73	4699.82	4062.59
Si5g16120	1.85418	3.78124e-10	2.45535e-08	1114.03	804.163	1683.98	432.289	311.648	252.916
Si5g16170	-1.29361	0.0443951	0.206335	23.1731	52.0983	9.20206	102.177	33.2326	71.3708
Si5g16260	-5.3837	5.23191e-07	1.69208e-05	0.858263	0.840296	0.766839	20.4355	53.1721	29.1027
Si5g16490	-3.72154	0.015421	0.0993364	3.43305	0	0	17.2916	15.5085	11.7797
Si5g16750	4.06166	0.0456669	NA	1.71653	9.24325	2.30052	0	0.738501	0
Si5g17000	1.22173	0.00504165	0.0433281	78.9602	194.108	165.637	66.8083	70.1576	51.2761
Si5g17400	1.55758	8.04401e-05	0.00144469	352.746	168.899	332.808	122.613	93.0512	74.8354
Si5g17420	4.72824	0.0264941	NA	5.14958	3.36118	2.30052	0	0	0
Si5g17480	6.36611	0.000429149	0.00588198	15.4487	5.88207	12.2694	0	0	0
Si5g17620	-1.76717	2.17129e-06	5.9325e-05	190.534	155.455	217.015	745.109	425.377	746.276
Si5g17880	2.16135	0.0132939	0.0890773	24.0314	108.398	13.0363	2.35794	28.063	2.07876
Si5g18400	-1.60256	7.50096e-06	0.000178255	367.337	127.725	256.891	929.814	827.86	525.927
Si5g18440	-5.73457	6.56567e-60	1.26263e-56	3.43305	11.7641	10.7357	543.112	385.498	463.564
Si5g18480	5.3935	0.00300518	0.0288184	2.57479	0	30.6735	0	0	0.692921
Si5g18560	-3.61116	3.57324e-09	1.91361e-07	7.72437	4.20148	1.53368	64.4504	48.7411	49.1974
Si5g19040	4.33699	0.0468351	NA	2.57479	3.36118	2.30052	0	0	0
Si5g19110	1.4735	0.000440567	0.00601868	500.367	179.823	332.041	151.694	104.129	108.789
Si5g19200	2.20807	0.0260929	0.1448	6.00784	14.285	6.90155	0	5.16951	0.692921
Si5g19500	1.09502	0.0412693	0.19721	47.2045	18.4865	40.6425	12.5757	17.724	19.4018
Si5g19570	1.56845	0.00323268	0.0305662	58.3619	23.5283	36.8083	6.28784	15.5085	18.0159
Si5g19620	5.58506	0.0028809	0.0279265	17.1653	1.68059	0.766839	0	0	0
Si5g19750	-2.0904	0.0470573	0.213974	11.1574	1.68059	3.06735	9.43176	42.0946	15.9372
Si5g19870	2.19991	4.01987e-10	2.59681e-08	1154.36	1196.58	1078.94	260.945	268.076	217.577
Si5g20120	-1.73474	0.00740638	0.0577721	21.4566	5.04177	9.20206	44.8009	38.4021	35.339
Si5g20380	-1.33219	0.000282856	0.00418922	151.913	168.899	176.373	378.056	553.876	320.129
Si5g20770	-10.8796	2.58065e-18	5.48693e-16	0	0	0	287.669	251.09	314.586
Si5g20850	11.1772	1.14627e-10	8.28232e-09	317.557	342	283.73	0	0	0
Si5g20860	11.3609	7.14674e-14	8.8014e-12	394.801	379.814	296.767	0	0	0
Si5g20870	5.17569	0.00525094	0.0446661	5.14958	4.20148	5.36787	0	0	0
Si5g20930	-5.40619	0.000590351	0.00768686	0	0	0	4.71588	10.339	4.15752
Si5g21080	1.97661	0.000305372	0.00445149	86.6846	67.2237	127.295	42.4429	14.0315	15.2443
Si5g21150	1.08245	7.36156e-06	0.00017561	413.683	426.03	460.103	260.159	217.858	136.505
Si5g21200	-5.28571	8.86706e-11	6.57794e-09	0.858263	0	2.30052	41.6569	41.3561	44.3469
Si5g21210	1.81494	0.00194458	0.0204263	104.708	216.796	211.647	76.2401	67.9421	7.62213
Si5g21220	-5.40983	0.00115503	0.0133376	0	0	0	9.43176	2.2155	7.62213
Si5g21240	-3.50251	2.40781e-23	8.13449e-21	21.4566	11.7641	19.171	215.359	140.315	238.365
Si5g21250	-5.39635	1.66054e-16	2.80497e-14	0	2.52089	3.06735	73.0961	73.8501	93.5443
Si5g21280	1.20794	0.0232856	0.133733	12.0157	10.9238	17.6373	4.71588	5.90801	6.92921
Si5g21340	-1.54178	2.59109e-07	9.05974e-06	52.354	30.2506	61.3471	155.624	129.976	134.427
Si5g21360	3.22357	2.66805e-14	3.5106e-12	93.5507	90.7519	81.2849	4.71588	8.86201	14.5513
Si5g21420	2.14646	0.000144102	0.00237009	43.7714	35.2924	80.5181	11.7897	11.816	12.4726
Si5g21590	-1.49716	2.40786e-07	8.47837e-06	136.464	100.835	74.3834	223.218	272.507	382.492
Si5g21630	1.84224	0.04476	0.207299	0.858263	12.6044	20.7046	3.14392	2.954	3.4646
Si5g21890	1.15755	0.0238178	0.136195	194.826	59.661	109.658	76.2401	41.3561	45.7328
Si5g22170	5.73729	0.00785164	0.0604903	12.8739	5.04177	3.83419	0	0	0
Si5g22240	2.29218	0.0151712	0.0981069	15.4487	12.6044	3.83419	0.78598	0.738501	4.85044
Si5g22280	-1.47923	0.0372361	0.184593	11.1574	13.4447	4.60103	13.3617	16.9855	50.5832
Si5g22530	-5.85881	0.042573	0.201006	0	4.20148	0	83.3139	77.5426	82.4576
Si5g22660	-4.61306	0.017207	NA	0	0	0	4.71588	2.2155	4.15752
Si5g22670	-2.47376	0.00832174	0.0631967	0	0	7.66839	23.5794	14.77	5.54337
Si5g22840	2.06863	0.046277	0.211891	2.57479	6.72237	9.20206	1.57196	1.477	1.38584
Si5g22930	-1.31978	0.00315066	0.0299265	214.566	78.9878	137.264	495.953	363.343	216.191
Si5g22940	1.70266	6.39568e-06	0.000154784	33.4723	53.7789	29.9067	9.43176	11.0775	15.2443
Si5g23310	1.32746	0.00128028	0.0145951	146.763	194.949	230.818	117.897	51.6951	58.8983
Si5g23570	1.25263	0.00109605	0.0128403	1231.61	757.947	1619.56	527.393	494.057	493.36
Si5g23730	-1.75649	0.00037517	0.00525913	186.243	836.934	148.767	1076.01	1116.61	1766.25
Si5g24020	-1.18335	0.00541971	0.0457128	42.9132	24.3686	29.1399	80.9559	54.6491	83.1505
Si5g24260	-2.80729	4.84464e-10	3.04311e-08	19.7401	10.9238	9.9689	85.6718	102.652	94.9301
Si5g24370	-8.78857	6.19285e-12	5.60946e-10	0	0	0	66.0223	88.6201	45.7328
Si5g24410	-4.36224	0.00801342	0.0613961	0	0.840296	0	11.7897	2.954	3.4646
Si5g24670	-1.98292	2.86108e-07	9.8658e-06	403.384	123.523	427.896	844.929	1632.09	1297.84
Si5g24700	-4.57261	4.0965e-08	1.74468e-06	2.57479	0.840296	3.06735	47.1588	79.0196	29.1027
Si5g24760	-3.30592	0.000183385	0.00290718	2.57479	0	3.06735	25.1514	11.816	19.4018
Si5g24770	2.99946	1.02523e-19	2.51281e-17	120.157	131.086	166.404	17.2916	15.5085	19.4018
Si5g24810	1.52696	0.00241276	0.024205	64.3697	32.7715	46.7772	22.7934	15.5085	11.7797
Si5g24850	4.25792	1.06416e-07	4.06788e-06	64.3697	19.3268	57.5129	1.57196	4.43101	1.38584
Si5g24880	2.0489	4.96734e-05	0.000944361	99.5585	64.7028	162.57	36.9411	22.155	20.0947
Si5g24910	1.37056	0.000930353	0.0112091	1166.38	633.583	1134.15	462.942	436.454	235.593
Si5g24920	1.83729	0.000676433	0.00859727	30.0392	31.9312	54.4455	13.3617	10.339	9.00797
Si5g24980	1.82596	0.000384395	0.00537766	133.031	78.1475	146.466	36.1551	52.4336	12.4726
Si5g25210	-1.03888	4.17101e-05	0.00081148	180.235	186.546	128.829	342.687	241.49	433.075
Si5g25300	1.13378	0.00163784	0.0178414	70.3776	163.858	193.243	61.3064	65.7266	67.9062
Si5g25380	-1.55686	7.78022e-05	0.0014064	139.897	49.5774	82.0517	379.628	211.211	207.876
Si5g25640	1.76058	0.0461422	0.211506	8.58263	20.1671	6.13471	3.9299	1.477	4.85044
Si5g25710	-1.21583	0.00306072	0.0292612	148.48	225.199	328.974	496.739	406.914	728.953
Si5g25770	-1.15823	0.00425905	0.0379054	31.7557	41.1745	27.6062	66.0223	55.3876	102.552
Si5g25960	1.08702	1.12345e-05	0.00025533	383.644	352.924	394.155	250.728	149.916	132.348
Si5g26000	-4.00223	2.58923e-16	4.34435e-14	5.14958	5.04177	3.06735	79.384	79.0196	52.662
Si5g26110	1.06935	0.00053468	0.00707998	81.535	71.4251	53.6787	34.5831	35.4481	28.4097
Si5g26210	-2.37277	3.85275e-07	1.28941e-05	298.676	727.696	404.124	1969.67	2509.43	2929.67
Si5g26310	9.37712	2.68767e-60	5.59931e-57	1456.47	1514.21	1417.12	0	2.954	3.4646
Si5g26330	1.95063	8.18136e-09	4.05821e-07	79.8185	84.8699	93.5543	22.0074	16.9855	27.7168
Si5g26400	1.69777	0.000100803	0.00176476	1259.93	697.445	996.123	237.366	407.653	265.389
Si5g26460	-2.32378	0.000289109	0.00425698	15.4487	74.7863	11.5026	139.118	160.255	209.262
Si5g26520	-1.12299	1.66231e-06	4.67991e-05	552.721	537.789	411.026	923.527	895.802	1449.59
Si5g26580	2.77041	4.25802e-05	0.000825837	1009.32	375.612	2081.97	319.108	124.807	64.4416
Si5g26640	1.6599	0.00292018	0.0281951	47.2045	47.0566	43.7098	13.3617	19.9395	10.3938
Si5g26820	2.18865	8.76719e-07	2.66642e-05	99.5585	86.5505	77.4507	29.8672	5.16951	22.8664
Si5g26840	4.90348	5.21619e-23	1.69357e-20	199.975	194.108	161.036	8.64578	5.16951	4.85044
Si5g26850	3.70871	1.91204e-23	6.63903e-21	181.952	231.922	182.508	18.0775	7.38501	20.0947
Si5g27010	-1.01607	0.0191855	0.115994	60.0784	32.7715	39.8756	93.5316	127.761	47.1186
Si5g27740	1.37037	0.00236877	0.023881	421.407	180.664	494.611	163.484	163.209	97.7018
Si5g27760	1.91154	4.58265e-05	0.00087925	212.849	90.7519	211.647	58.9485	55.3876	22.8664
Si5g27920	1.25462	2.74593e-11	2.20026e-09	333.864	305.027	339.71	135.975	144.008	130.269
Si5g28160	1.43423	6.18778e-06	0.000150774	315.841	136.968	226.984	99.8195	81.2351	70.6779
Si5g28420	5.37651	0.0238336	NA	6.8661	0.840296	9.20206	0	0	0
Si5g28450	1.82857	3.1698e-06	8.30661e-05	386.218	210.914	355.046	65.2363	131.453	71.3708
Si5g28470	-2.67283	1.16852e-17	2.24715e-15	53.2123	48.7371	69.0155	329.326	462.302	300.035
Si5g28540	-2.15145	1.22391e-40	1.45703e-37	167.361	157.135	140.331	655.507	676.467	731.031
Si5g28580	1.52274	0.00174387	0.018703	245.463	69.7445	204.746	63.6644	59.8186	57.5124
Si5g28630	-2.44935	0.00122685	0.0140823	4.29132	5.88207	1.53368	22.7934	31.0171	9.70089
Si5g28770	-2.78959	2.64903e-21	7.19846e-19	90.1176	130.246	105.057	540.754	607.048	1101.74
Si5g28850	1.39022	5.39879e-07	1.74155e-05	444.58	342.841	636.476	162.698	206.042	174.616
Si5g28890	1.73069	0.000175046	0.00279805	128.739	73.946	170.238	29.8672	58.3416	24.2522
Si5g29040	3.52098	7.60721e-05	0.00137712	16.307	22.688	11.5026	0.78598	1.477	2.07876
Si5g29090	5.7549	1.42224e-10	9.98765e-09	54.0706	86.5505	18.4041	0.78598	0.738501	1.38584
Si5g29160	-1.49452	2.63325e-05	0.00054093	2234.92	2051.16	1391.81	4125.61	4549.91	7322.09
Si5g29200	1.19538	0.0072525	0.05682	216.282	77.3072	120.394	49.5167	70.1576	60.977
Si5g29220	1.56597	0.000750378	0.00937973	40.3384	26.0492	44.4766	14.1476	6.64651	16.6301
Si5g29310	1.39292	0.0483621	0.217495	25.7479	12.6044	33.7409	4.71588	7.38501	15.2443
Si5g29340	-1.00935	3.02405e-05	0.000609195	3279.42	3122.54	2790.53	5690.5	4721.24	8091.93
Si5g29440	-1.4106	0.00146755	0.0163643	28.3227	16.8059	11.5026	44.8009	64.2496	40.8823
Si5g29460	-3.98906	1.27734e-12	1.30813e-10	4.29132	3.36118	2.30052	51.8747	48.0026	56.8195
Si5g29470	-2.76438	1.38559e-19	3.33074e-17	17.1653	19.3268	34.5077	163.484	155.824	166.301
Si5g29550	1.20014	0.0131861	0.0884735	35.1888	94.1131	93.5543	32.2252	41.3561	23.5593
Si5g29650	-2.00625	0.00966031	0.0704641	6.00784	7.56266	2.30052	24.3654	27.3245	11.7797
Si5g29820	-1.34047	2.92491e-07	1.00581e-05	118.44	166.379	132.663	276.665	286.538	493.36
Si5g29950	4.22709	0.0447187	0.207299	5.14958	5.88207	3.83419	0.78598	0	0
Si5g30100	4.81067	1.94004e-10	1.31796e-08	195.684	66.3834	118.86	9.43176	2.2155	2.07876
Si5g30120	-5.56868	1.23888e-08	5.91071e-07	1.71653	0.840296	0	28.2953	51.6951	37.4177
Si5g30130	-8.25119	1.14272e-10	8.28058e-09	0	0	0	44.0149	52.4336	41.5752
Si5g30290	2.31108	1.00149e-05	0.000229911	24.8896	142.01	52.9119	13.3617	18.4625	12.4726
Si5g30380	-1.5107	5.61749e-05	0.00105117	775.87	266.374	453.202	1794.39	1502.11	964.546
Si5g30470	2.90471	0.000223082	0.00342571	56.6454	43.6954	83.5854	11.7897	5.90801	6.92921
Si5g30480	1.32002	0.00166504	0.0180512	110.716	77.3072	134.197	54.2326	49.4796	25.6381
Si5g30500	2.88289	0.00183636	0.0194777	16.307	11.7641	20.7046	2.35794	1.477	2.77168
Si5g30750	-1.38544	0.0190389	0.115247	14.5905	9.24325	9.20206	45.5868	19.9395	20.7876
Si5g30770	-1.41129	5.03918e-06	0.000126359	1729.4	1178.93	585.098	2518.28	3653.37	3118.14
Si5g30900	-1.70984	4.87696e-10	3.05574e-08	1515.69	1580.6	1184	4276.52	3769.31	5954.96
Si5g31160	1.20159	0.0363476	0.181593	9.44089	26.0492	39.8756	17.2916	8.12351	7.62213
Si5g31190	-2.61769	1.56058e-13	1.81463e-11	60.0784	62.1819	32.9741	202.783	407.653	340.224
Si5g31230	-1.23876	0.0010741	0.0126306	30.0392	49.5774	27.6062	89.6017	59.8186	103.245
Si5g31360	1.34086	0.0312887	0.164851	134.747	63.0222	171.005	76.2401	49.4796	20.0947
Si5g31780	5.06999	0.00318292	0.030187	7.72437	15.1253	3.83419	0.78598	0	0
Si5g31790	1.30247	0.0158932	0.101437	235.164	159.656	351.979	146.978	115.206	40.8823
Si5g31800	2.27337	0.00712134	0.0559854	11.1574	31.0909	23.772	11.0037	0.738501	2.07876
Si5g31810	2.10639	0.032382	0.16831	13.7322	5.04177	9.9689	2.35794	2.954	1.38584
Si5g31890	-1.36743	1.33979e-07	5.04439e-06	1422.14	2126.79	1440.12	3665.81	3302.58	5902.99
Si5g32060	-1.0689	1.07267e-06	3.19246e-05	728.665	694.924	551.357	1175.83	1135.81	1830
Si5g32180	1.0826	0.000442321	0.00603872	440.289	383.175	286.798	219.288	124.807	180.159
Si5g32240	3.78243	0.0476912	0.215524	12.8739	6.72237	0.766839	0	1.477	0
Si5g32250	-1.68861	2.04019e-08	9.19004e-07	2480.38	2030.99	1767.56	5953.01	5938.29	8347.62
Si5g32320	2.18853	0.000966479	0.0115663	54.0706	28.5701	137.264	27.5093	14.0315	6.92921
Si5g32360	1.52254	0.000689988	0.00871637	78.9602	45.376	37.5751	21.2215	19.201	15.9372
Si5g32490	1.25389	0.0288765	0.155719	22.3148	47.8969	74.3834	33.0112	14.0315	13.8584
Si5g32570	-1.44586	0.0437408	0.20422	2.57479	5.04177	3.83419	7.07382	7.38501	16.6301
Si5g33070	1.26108	1.05474e-05	0.000240808	466.895	242.005	396.456	183.133	166.163	112.253
Si5g33270	-1.68307	0.0282053	0.15319	3.43305	3.36118	3.83419	14.1476	11.0775	9.00797
Si5g33420	-1.1899	0.000877366	0.0106892	66.9445	44.5357	38.3419	78.598	107.083	155.214
Si5g33430	-1.01741	1.02714e-05	0.000235366	302.967	313.43	266.86	469.23	558.307	759.441
Si5g33450	-1.02494	3.20432e-06	8.37949e-05	101.275	116.801	116.559	264.875	180.933	235.593
Si5g33500	3.4382	0.0010833	0.0127208	7.72437	49.5774	31.4404	1.57196	6.64651	0
Si5g34010	-1.47666	8.01457e-06	0.000189201	28.3227	35.2924	19.9378	59.7345	78.2811	93.5443
Si5g34120	-4.30385	0.0387059	0.189438	0	0	0	1.57196	7.38501	0
Si5g34190	1.55806	0.0233557	0.134043	58.3619	19.3268	32.9741	11.7897	13.293	12.4726
Si5g34230	-1.47069	2.7269e-05	0.000556964	22.3148	27.7298	12.2694	47.1588	64.2496	60.2841
Si5g34840	1.29076	0.0253409	0.142013	33.4723	14.285	28.373	13.3617	8.12351	9.70089
Si5g34960	-1.30712	0.00125861	0.0144071	12.8739	19.3268	25.3057	43.2289	39.8791	59.5912
Si5g35010	-6.34645	2.78424e-08	1.2233e-06	0	0	1.53368	36.9411	54.6491	40.8823
Si5g35040	-1.07217	9.86418e-06	0.000227285	678.028	457.121	624.974	1543.66	1201.54	956.231
Si5g35080	1.6671	0.00029612	0.00433431	261.77	131.926	249.223	58.9485	91.5742	51.969
Si5g35090	1.04441	0.0161605	0.102672	66.0863	56.2998	24.5388	19.6495	22.8935	28.4097
Si5g35100	1.65508	4.77813e-08	1.99755e-06	498.651	372.251	614.238	181.561	156.562	133.734
Si5g35180	-1.56029	3.51557e-07	1.1893e-05	114.149	147.892	76.6839	268.805	254.044	474.651
Si5g35260	-3.33466	0.0396925	0.192513	0	0	3.06735	3.14392	24.3705	4.15752
Si5g35350	-1.06553	1.91483e-05	0.000411615	419.691	246.207	345.077	728.603	661.697	725.488
Si5g35450	-1.99544	1.49636e-08	7.01855e-07	87.5428	57.9804	102.756	327.754	368.512	294.491
Si5g35460	2.5326	0.00038784	0.00541676	6.00784	37.8133	36.0414	1.57196	5.90801	6.23629
Si5g35520	1.07708	0.0335985	0.172194	164.787	47.8969	82.8186	34.5831	68.6806	36.7248
Si5g35840	-1.77497	5.31984e-10	3.31661e-08	4153.99	3372.95	3193.12	10433.1	10372.2	15881
Si5g35920	1.11863	0.005859	0.0484696	1505.39	632.743	1877.22	864.578	567.169	417.831
Si5g36220	-1.30706	0.00168953	0.0182613	96.9837	80.6684	39.1088	121.827	107.083	306.271
Si5g36550	-1.89146	1.91745e-05	0.000411824	431.706	771.391	345.844	1206.48	3351.32	1188.36
Si5g36560	1.59388	0.000941839	0.0113256	127.881	459.642	124.995	73.0961	102.652	60.2841
Si5g36610	-1.541	0.00797049	0.0611609	4.29132	9.24325	6.13471	18.0775	16.247	22.8664
Si5g36740	-1.25799	0.000748792	0.00936458	109.858	62.1819	154.135	217.716	355.219	207.876
Si5g36770	1.65693	9.00245e-05	0.00159505	178.519	92.4325	187.875	72.3102	46.5256	27.0239
Si5g36780	-1.00135	0.0335911	0.172192	19.7401	35.2924	19.171	27.5093	57.6031	63.0558
Si5g37100	-1.54418	2.51974e-05	0.000519748	79.8185	30.2506	76.6839	120.255	267.337	157.293
Si5g37130	-1.18269	4.64805e-07	1.52896e-05	335.581	210.074	266.093	560.404	672.775	609.077
Si5g37200	-1.37771	6.15685e-06	0.000150167	43.7714	27.7298	38.3419	92.7456	89.3586	103.245
Si5g37390	1.30466	0.0411892	0.197048	94.4089	21.8477	42.943	22.0074	25.109	17.323
Si5g37460	1.14526	0.0035083	0.0326293	63.5115	79.8281	66.715	25.9373	39.8791	29.1027
Si5g37500	1.05821	0.0219616	0.128056	64.3697	36.1327	52.9119	30.6532	25.8475	17.323
Si5g37710	1.20805	0.0150415	0.0975199	28.3227	11.7641	18.4041	13.3617	5.16951	6.92921
Si5g37970	-1.21143	3.51614e-12	3.3551e-10	273.786	345.362	282.197	748.253	594.493	744.197
Si5g38020	-1.30066	1.35519e-13	1.5906e-11	441.147	349.563	429.43	1131.03	983.684	891.789
Si5g38200	-1.72981	1.21713e-07	4.61035e-06	605.075	546.192	985.388	3504.68	2273.85	1310.31
Si5g38260	-1.95631	0.00334998	0.0314966	6.00784	3.36118	23.772	51.8747	36.9251	40.8823
Si5g38290	-3.82313	0.0044089	0.0389525	0	0.840296	0.766839	5.50186	16.247	1.38584
Si5g38341	-2.13587	0.00293205	0.0282362	5.14958	6.72237	6.13471	20.4355	42.8331	15.9372
Si5g38370	-1.05316	0.00591738	0.048791	746.689	410.064	631.108	1024.13	1097.41	1588.17
Si5g38450	1.37871	0.0496414	0.221376	8.58263	10.0835	6.13471	2.35794	2.2155	4.85044
Si5g38610	-1.0225	0.00018481	0.00292792	358.754	311.75	526.051	1115.31	747.363	569.581
Si5g38650	1.71682	0.0267742	0.147488	42.0549	26.8895	34.5077	20.4355	0.738501	10.3938
Si5g38710	2.50314	7.43669e-07	2.30381e-05	63.5115	125.204	121.927	23.5794	27.3245	4.15752
Si5g38730	1.73042	0.00122125	0.0140374	23.1731	44.5357	84.3523	7.8598	19.201	18.7089
Si5g38830	-1.64438	5.11345e-08	2.10257e-06	56.6454	71.4251	46.7772	165.056	125.545	254.995
Si5g38890	-1.10352	0.00439526	0.0388549	32.614	57.1401	20.7046	73.0961	55.3876	108.096
Si5g39040	-2.09638	1.81191e-07	6.63217e-06	97.842	146.211	209.347	650.005	423.161	866.844
Si5g39320	-3.32442	0.0190132	0.11512	0	0.840296	0.766839	6.28784	5.90801	4.15752
Si5g39480	1.02807	0.00501302	0.0431748	187.96	376.452	393.388	158.768	167.64	143.435
Si5g39680	-1.16666	0.00351959	0.0326978	570.745	221.838	781.409	1739.37	780.596	1014.44
Si5g39940	1.32293	0.0464198	0.212245	9.44089	13.4447	27.6062	10.2177	8.12351	2.07876
Si5g40090	2.88793	3.9078e-06	0.000100303	227.44	149.573	226.984	38.513	26.586	16.6301
Si5g40220	2.42943	0.00293034	0.0282362	31.7557	16.8059	10.7357	2.35794	4.43101	4.15752
Si5g40330	-1.74079	0.0250272	0.140697	19.7401	5.88207	6.90155	27.5093	64.9881	15.9372
Si5g40360	1.00513	0.00767632	0.0594879	74.6689	54.6192	74.3834	36.1551	39.1406	26.331
Si5g40430	-1.28182	0.000267988	0.00401451	102.992	55.4595	71.316	206.713	104.867	246.68
Si5g40850	1.4481	0.00307234	0.0293062	288.376	93.2728	276.829	62.8784	95.2667	83.1505
Si5g40950	1.26766	0.00137854	0.0155451	181.952	125.204	210.881	74.6681	90.0971	50.5832
Si5g41000	2.2018	4.47129e-10	2.84433e-08	114.149	76.4669	70.5492	16.5056	22.155	18.0159
Si5g41030	2.38883	0.00240516	0.0241609	22.3148	7.56266	32.2072	5.50186	2.954	3.4646
Si5g41090	1.48441	0.0143695	0.0939672	19.7401	10.9238	21.4715	8.64578	7.38501	2.77168
Si5g41300	4.59529	8.74142e-05	0.0015532	12.0157	21.8477	20.7046	2.35794	0	0
Si5g41710	-1.07582	0.0125495	0.0852783	22.3148	30.2506	9.20206	36.9411	39.1406	53.3549
Si5g41810	-1.2241	1.66144e-07	6.11724e-06	64.3697	85.7102	88.1865	179.203	209.734	168.38
Si5g42110	5.39111	5.67691e-09	2.9023e-07	50.6375	28.5701	46.0103	2.35794	0.738501	0
Si5g42170	3.16452	0.00027475	0.00409098	843.673	214.275	643.378	111.609	55.3876	22.8664
Si5g42180	-1.45525	0.04445	0.206399	1731.12	479.809	1321.26	3797.07	3524.13	2364.25
Si5g42280	1.16879	1.71215e-07	6.29467e-06	166.503	139.489	167.171	77.812	79.7581	53.3549
Si5g42470	-3.06151	4.60531e-12	4.27567e-10	20.5983	22.688	12.2694	98.2475	158.778	205.105
Si5g42480	1.46528	0.00967289	0.0704641	24.0314	14.285	34.5077	5.50186	12.5545	8.31505
Si5g42660	-1.13877	2.06032e-06	5.66022e-05	74.6689	98.3146	62.8808	168.986	175.025	174.616
Si5g42810	-1.02689	8.98426e-11	6.64516e-09	4622.6	4014.93	4548.89	9393.25	7404.21	10071.6
Si5g42880	1.48113	0.00349653	0.0325561	62.6532	36.973	90.487	36.1551	16.9855	15.2443
Si5g42890	3.82344	0.0107799	0.0764529	5.14958	10.9238	14.5699	0	0.738501	1.38584
Si5g42910	-3.25213	0.00145999	0.0162872	0.858263	2.52089	0.766839	11.7897	5.90801	21.4805
Si5g42930	-1.8684	0.00067126	0.00854455	11.1574	15.9656	10.7357	36.1551	19.9395	81.7646
Si5g42990	-1.45526	4.20045e-05	0.000816572	48.921	17.6462	18.4041	74.6681	77.5426	79.6859
Si5g43010	-1.12241	0.0369808	0.183728	24.8896	26.0492	2.30052	47.1588	25.109	42.9611
Si5g43240	-2.3147	0.0221451	0.128781	0.858263	0.840296	2.30052	11.0037	4.43101	4.85044
Si5g43760	2.61825	1.62153e-09	9.17446e-08	227.44	257.971	833.554	78.598	76.8041	59.5912
Si5g43780	1.21906	0.0214571	0.125922	27.4644	26.8895	18.4041	17.2916	2.954	11.0867
Si5g43930	-2.06935	0.0158907	0.101437	2.57479	2.52089	4.60103	10.2177	14.0315	16.6301
Si5g43950	-1.74354	0.0142901	0.0936689	6.8661	7.56266	3.83419	14.1476	27.3245	19.4018
Si5g44310	-1.82191	3.12752e-22	9.42024e-20	332.148	316.791	307.502	1354.24	996.977	1030.37
Si5g44380	1.13922	0.00930846	0.0684849	110.716	60.5013	59.0466	40.871	32.4941	31.1814
Si5g44520	2.75208	0.0377365	0.186445	178.519	89.9116	200.145	33.0112	19.9395	16.6301
Si5g44540	-2.04102	3.04519e-07	1.04145e-05	24.8896	18.4865	16.1036	79.384	76.0656	88.6938
Si5g44580	1.13234	0.00763775	0.0592257	200.834	150.413	311.337	155.624	93.0512	54.0478
Si5g44620	12.3156	5.49465e-11	4.17527e-09	833.373	394.939	848.124	0	0	0
Si5g44630	8.21083	3.03124e-08	1.31793e-06	30.8975	35.2924	54.4455	0	0	0
Si5g44660	1.10265	0.022162	0.128849	61.7949	47.8969	59.8134	34.5831	25.109	19.4018
Si5g44880	1.47588	0.0332815	0.171413	17.1653	11.7641	49.8445	11.7897	12.5545	4.15752
Si5g44960	1.48981	0.0445212	0.206691	33.4723	16.8059	37.5751	11.7897	14.0315	5.54337
Si5g44970	2.13265	0.0453076	0.208984	19.7401	10.9238	7.66839	1.57196	2.954	4.15752
Si5g45000	1.96716	0.025818	0.143626	27.4644	20.1671	39.8756	7.07382	13.293	2.07876
Si5g45050	-1.64527	7.66486e-07	2.36862e-05	257.479	368.89	145.699	587.913	702.315	1123.22
Si5g45260	1.75887	0.0139531	0.0921361	29.1809	28.5701	43.7098	10.2177	19.201	0.692921
Si5g45310	-4.11638	0.0448181	NA	0	0.840296	0	3.14392	5.90801	6.23629
Si5g45360	-1.1797	1.84104e-08	8.36836e-07	281.51	450.398	292.932	852.788	756.225	712.322
Si5g45460	-1.00733	0.0139365	0.0920997	15.4487	20.1671	14.5699	25.9373	43.5716	31.1814
Si5g45770	-1.06006	0.0232515	0.133598	18.0235	8.40296	19.171	39.299	33.9711	22.1735
Si5g45810	-1.74084	4.31425e-10	2.76555e-08	116.724	189.067	95.8548	395.348	425.377	520.383
Si5g45880	2.24647	5.64575e-12	5.1701e-10	1246.2	638.625	1364.97	256.229	269.553	159.372
Si5g45940	-1.1699	6.12739e-06	0.000149594	17646.7	13243.9	9767.99	29213.3	21595.3	40670.3
Si5g45950	3.7753	4.52726e-14	5.80417e-12	90.9759	294.103	105.824	16.5056	13.293	6.23629
Si5g45990	2.27562	4.48739e-09	2.34206e-07	305.542	214.275	195.544	57.3765	64.2496	26.331
Si5g46000	2.96516	1.10364e-07	4.20593e-06	177.66	173.941	115.026	31.4392	11.816	16.6301
Si5g46230	-2.76657	0.0149515	0.097113	1.71653	0.840296	0	7.07382	2.2155	7.62213
Si5g46340	-1.27022	0.000418886	0.00577614	65.228	36.973	62.8808	137.547	152.131	108.789
Si6g01090	2.23545	0.0396804	0.192511	5.14958	3.36118	5.36787	1.57196	0	1.38584
Si6g01160	1.40511	0.00016053	0.00259926	75.5271	216.796	154.901	63.6644	56.8646	48.5044
Si6g01220	1.04112	0.00876606	0.0656732	171.653	93.2728	176.373	99.0335	67.9421	47.8115
Si6g01310	-4.91426	0.0122248	0.083763	0	0	0	1.57196	4.43101	7.62213
Si6g01330	1.15588	0.00175792	0.0188294	326.998	120.162	266.093	95.8896	118.16	106.017
Si6g01500	-2.44541	0.00111537	0.0130058	743.256	2178.89	605.803	5388.68	4979.71	8847.21
Si6g01600	1.00708	0.000142998	0.00235659	169.078	278.978	279.896	148.55	100.436	113.639
Si6g01640	3.10305	0.0382163	0.187999	1.71653	3.36118	7.66839	0.78598	0.738501	0
Si6g01850	-1.6102	0.0112379	0.0787849	14.5905	6.72237	11.5026	40.085	43.5716	16.6301
Si6g01970	1.2174	0.00671247	0.0534603	44.6297	45.376	107.357	31.4392	27.3245	26.331
Si6g02050	2.47894	0.0158326	0.101154	4.29132	19.3268	5.36787	3.14392	0	2.07876
Si6g02130	5.30027	0.00144971	0.0162015	9.44089	3.36118	18.4041	0.78598	0	0
Si6g02140	-1.41644	0.000546697	0.0072238	42.0549	25.2089	26.8394	81.7419	53.9106	115.025
Si6g02150	-4.5383	2.8261e-12	2.7174e-10	5.14958	0	2.30052	65.2363	56.8646	49.8903
Si6g02180	7.28861	1.51644e-08	7.08615e-07	30.8975	16.8059	16.1036	0	0	0
Si6g02310	-2.43118	1.81636e-13	2.09259e-11	34.3305	18.4865	29.9067	141.476	179.456	125.419
Si6g02320	-1.62874	5.65441e-07	1.80306e-05	50.6375	33.6118	47.544	133.617	152.87	121.261
Si6g02330	-3.07627	1.3995e-08	6.61388e-07	19.7401	1.68059	9.9689	72.3102	97.4822	94.2372
Si6g02340	1.08586	0.0090641	0.067316	101.275	67.2237	121.161	34.5831	56.1261	45.7328
Si6g02350	-1.46561	0.000297233	0.00434552	472.903	213.435	353.513	826.851	1338.16	706.779
Si6g02360	1.1104	0.0069645	0.0549945	255.762	116.801	180.207	114.753	80.4966	60.977
Si6g02410	-2.5369	5.34038e-10	3.32113e-08	6.8661	22.688	17.6373	111.609	96.7437	66.5204
Si6g02420	3.22479	3.49076e-10	2.28453e-08	36.047	53.7789	36.0414	8.64578	4.43101	0.692921
Si6g02430	-3.19421	2.50639e-09	1.38322e-07	0	8.40296	7.66839	57.3765	56.8646	34.646
Si6g02460	-4.55557	1.3439e-158	1.11992e-154	118.44	112.6	115.026	2839.75	2508.69	2789.01
Si6g02500	4.29164	0.000660684	0.0084228	4.29132	35.2924	3.83419	0.78598	0.738501	0.692921
Si6g02520	3.10526	0.0451854	0.208759	8.58263	4.20148	0	0.78598	0	0.692921
Si6g02540	-3.46403	6.71757e-20	1.71367e-17	13.7322	17.6462	27.6062	205.141	222.289	226.585
Si6g02610	5.26477	0.00335824	0.0315387	3.43305	8.40296	3.83419	0	0	0
Si6g02640	-1.97634	0.000207138	0.00322846	7.72437	4.20148	8.43523	18.0775	43.5716	18.7089
Si6g02870	1.63592	0.000354501	0.00502982	30.0392	30.2506	25.3057	13.3617	8.12351	6.23629
Si6g02950	1.86946	0.0352406	0.177803	4.29132	13.4447	6.90155	3.14392	3.69251	0
Si6g02970	6.76009	2.72815e-07	9.51237e-06	13.7322	14.285	16.1036	0	0	0
Si6g03010	-4.24397	7.68889e-24	2.8268e-21	32.614	25.2089	47.544	673.585	714.131	612.542
Si6g03020	-6.60956	1.19225e-06	3.49429e-05	0	0	0	9.43176	11.816	22.8664
Si6g03090	-1.75525	8.48102e-06	0.000198155	31.7557	15.9656	31.4404	95.8896	99.6977	72.0637
Si6g03120	-1.27887	0.00118437	0.0136512	16.307	13.4447	23.772	53.4466	36.1866	40.8823
Si6g03140	3.11354	1.85292e-08	8.40709e-07	200.834	176.462	450.901	46.3728	27.3245	22.1735
Si6g03250	5.41338	2.00626e-06	5.53605e-05	36.9053	15.9656	41.4093	0.78598	0.738501	0.692921
Si6g03300	4.69674	0.0336199	NA	3.43305	2.52089	4.60103	0	0	0
Si6g03330	1.2432	0.00790881	0.0607809	39.4801	38.6536	37.5751	8.64578	19.9395	20.0947
Si6g03370	4.60463	0.039987	NA	2.57479	5.04177	2.30052	0	0	0
Si6g03450	-7.83755	8.07488e-10	4.86439e-08	0	0	0	36.1551	38.4021	29.1027
Si6g03540	-2.23227	0.0118851	0.0820116	171.653	794.92	249.223	1333.02	2080.36	2299.11
Si6g03550	-1.40822	0.0388447	0.189946	521.824	1279.77	730.03	1575.1	2218.46	2925.51
Si6g03700	1.27242	8.02723e-05	0.00144271	270.353	105.037	215.482	74.6681	104.867	65.1345
Si6g03770	2.56899	0.000346728	0.0049476	17.1653	13.4447	9.20206	3.14392	2.954	0.692921
Si6g03820	-1.88314	0.0347208	0.176076	1.71653	3.36118	2.30052	6.28784	13.293	7.62213
Si6g03830	2.50802	4.87255e-05	0.000929166	83.2515	28.5701	58.2797	14.9336	8.86201	6.23629
Si6g03860	2.13317	0.0383491	0.188429	3.43305	11.7641	9.9689	0	1.477	4.15752
Si6g03910	-1.73363	3.38969e-07	1.1485e-05	26.6062	16.8059	12.2694	62.8784	67.9421	53.3549
Si6g03940	6.15924	0.000168881	0.00271513	3.43305	12.6044	13.0363	0	0	0
Si6g04020	7.04588	2.07455e-09	1.15253e-07	52.354	105.877	36.8083	0	1.477	0
Si6g04030	5.39238	0.00196418	0.0205975	1.71653	9.24325	6.13471	0	0	0
Si6g04040	2.52601	0.00173241	0.0186041	21.4566	12.6044	8.43523	2.35794	2.2155	2.77168
Si6g04050	1.3913	1.94813e-05	0.000416624	333.864	292.423	285.264	157.982	112.991	76.9142
Si6g04060	10.8883	4.93833e-14	6.20393e-12	296.101	216.796	259.191	0	0	0
Si6g04080	3.3661	0.01216	0.0834704	4.29132	9.24325	1.53368	0	0	1.38584
Si6g04100	6.51645	2.73647e-06	7.27948e-05	12.0157	7.56266	17.6373	0	0	0
Si6g04150	1.81671	1.0194e-14	1.39262e-12	160.495	176.462	184.808	59.7345	46.5256	42.2682
Si6g04160	2.58148	6.27759e-17	1.13725e-14	136.464	149.573	141.865	32.2252	25.8475	13.8584
Si6g04310	1.3771	0.010301	0.0738361	16.307	32.7715	39.8756	9.43176	8.12351	16.6301
Si6g04430	-1.4709	9.74704e-10	5.78803e-08	524.399	452.079	396.456	994.265	1217.05	1593.02
Si6g04480	-2.14164	0.00324751	0.0306716	0.858263	6.72237	6.13471	8.64578	37.6636	14.5513
Si6g04540	2.98806	0.00466381	0.0406822	28.3227	12.6044	36.0414	3.14392	5.90801	0.692921
Si6g04690	-2.88933	1.50331e-05	0.000332773	4.29132	2.52089	8.43523	38.513	56.1261	19.4018
Si6g04720	-1.65589	0.00506689	0.0434816	23.1731	5.88207	16.8705	55.8046	61.2956	27.7168
Si6g04790	4.78201	1.27112e-05	0.000286547	3.43305	44.5357	32.2072	0	1.477	1.38584
Si6g04840	4.18767	0.0333714	0.171545	4.29132	0.840296	2.30052	0	0	0
Si6g04940	-1.32572	2.2342e-05	0.000468453	51.4958	85.7102	46.0103	117.897	162.47	178.081
Si6g05050	6.9983	8.29627e-08	3.21561e-06	16.307	13.4447	22.2383	0	0	0
Si6g05060	7.5348	2.96363e-08	1.29529e-06	31.7557	18.4865	25.3057	0	0	0
Si6g05070	-2.16096	2.33805e-08	1.03821e-06	12.0157	8.40296	10.7357	40.085	58.3416	40.8823
Si6g05410	1.21465	0.00354967	0.0328917	599.068	262.172	477.741	117.897	272.507	186.396
Si6g05490	-2.03727	1.80224e-06	5.02298e-05	224.865	81.5087	132.663	692.448	683.852	425.453
Si6g05740	1.35955	0.00817964	0.0623448	18.0235	24.3686	25.3057	7.07382	8.86201	10.3938
Si6g06010	1.91907	0.00411808	0.0370597	81.535	33.6118	101.99	31.4392	7.38501	18.7089
Si6g06050	1.27757	7.9181e-06	0.000187455	12385.6	7522.33	10179.8	4193.2	4001.94	4215.73
Si6g06150	-2.75207	0.000273317	0.00407693	25.7479	152.094	52.145	472.374	324.941	751.819
Si6g06660	-1.53813	4.67515e-06	0.00011794	63.5115	36.1327	55.2124	142.262	177.979	129.576
Si6g06830	-2.48383	6.93717e-22	2.04034e-19	54.9288	83.1893	52.145	395.348	302.047	365.862
Si6g06990	3.40566	1.73416e-06	4.86033e-05	14.5905	38.6536	31.4404	0	3.69251	4.15752
Si6g07060	6.69335	5.16364e-06	0.000128962	24.0314	14.285	43.7098	0	0	0.692921
Si6g07080	3.58256	6.69279e-13	7.11999e-11	171.653	118.482	334.342	26.7233	10.339	15.2443
Si6g07100	-1.10212	0.000171713	0.00275534	109.858	129.406	65.1813	144.62	265.122	242.522
Si6g07140	2.15334	0.0177315	0.109427	13.7322	9.24325	26.0725	3.9299	2.954	4.15752
Si6g07200	-1.90085	1.69376e-05	0.000370465	83.2515	36.1327	67.4818	275.879	294.662	127.497
Si6g07330	-3.4817	0.00128486	0.0146139	1.71653	2.52089	0	13.3617	8.86201	24.2522
Si6g07340	-2.59843	0.00689339	0.0546054	4.29132	1.68059	1.53368	11.7897	11.816	21.4805
Si6g07350	4.47405	0.0156973	0.100418	1.71653	5.04177	2.30052	0	0	0
Si6g07490	1.08849	0.0192058	0.116061	432.565	187.386	412.559	183.919	220.073	81.7646
Si6g07690	6.18911	4.63062e-06	0.000116935	18.8818	662.993	36.0414	4.71588	5.16951	0
Si6g07770	-1.25941	2.04568e-05	0.000434881	38.6218	45.376	55.2124	99.8195	106.344	127.497
Si6g07910	-2.06545	4.16207e-14	5.36349e-12	52.354	31.0909	38.3419	198.853	146.962	163.529
Si6g08000	9.26141	2.66782e-10	1.76989e-08	425.698	466.364	424.062	0	0	2.07876
Si6g08030	1.29069	2.20096e-08	9.82572e-07	228.298	244.526	319.772	138.332	87.8816	98.3947
Si6g08130	-7.88205	2.49854e-10	1.66569e-08	0	0	0	33.7971	38.4021	34.646
Si6g08260	1.09543	0.0067798	0.0538592	555.296	290.742	689.388	223.218	327.156	168.38
Si6g08570	1.65871	0.0112607	0.0789009	24.8896	15.1253	28.373	11.7897	5.16951	4.85044
Si6g08850	1.34958	1.33012e-10	9.47382e-09	714.933	864.664	654.88	354.477	237.797	284.79
Si6g09000	-2.57517	0.0330829	0.170847	0	1.68059	2.30052	1.57196	15.5085	6.92921
Si6g09310	1.29082	0.0396063	0.192236	33.4723	14.285	17.6373	8.64578	12.5545	5.54337
Si6g09340	1.02301	0.00292101	0.0281951	993.869	2143.59	1276.02	872.438	906.141	393.579
Si6g09360	-1.82937	2.22563e-10	1.48772e-08	390.51	323.514	198.611	918.811	870.693	1451.67
Si6g09720	2.35775	0.018216	0.111552	183.668	195.789	507.647	108.465	49.4796	15.2443
Si6g10270	1.05149	0.00209402	0.021707	1179.25	658.792	1275.25	613.85	600.401	288.255
Si6g10310	4.0604	8.93991e-07	2.70906e-05	54.9288	1067.18	865.761	40.085	34.7096	44.3469
Si6g10340	9.14612	5.63748e-07	1.79996e-05	8.58263	182.344	39.8756	0	0	0
Si6g10370	-1.70688	0.027598	0.150546	4.29132	11.7641	1.53368	7.8598	20.678	28.4097
Si6g10410	-2.61106	0.00655366	0.052581	2.57479	14.285	0.766839	27.5093	10.339	69.2921
Si6g10420	-1.6726	4.81678e-09	2.48288e-07	60.9367	74.7863	46.7772	164.27	153.608	262.617
Si6g10690	2.41827	0.00409611	0.0369152	22.3148	13.4447	39.8756	5.50186	6.64651	2.07876
Si6g10710	1.41181	1.19756e-05	0.000271186	627.39	668.875	662.549	356.835	203.826	176.002
Si6g10790	1.41003	6.78581e-05	0.00124648	46.3462	78.9878	69.0155	29.0813	19.9395	24.2522
Si6g10830	1.91946	0.000881731	0.0107319	44.6297	33.6118	87.4196	18.0775	14.77	11.0867
Si6g10890	2.57743	1.76723e-11	1.47269e-09	1796.34	1113.39	2548.97	409.496	261.429	243.908
Si6g10920	3.9018	0.00622726	0.0507271	22.3148	0.840296	9.9689	0.78598	0.738501	0.692921
Si6g10950	7.43399	4.8619e-07	1.58265e-05	28.3227	16.8059	25.3057	0	0	0
Si6g10960	7.52655	6.97889e-09	3.51758e-07	25.7479	20.1671	29.1399	0	0	0
Si6g11030	1.06913	0.0163645	0.103652	326.998	123.523	308.269	119.469	129.976	112.253
Si6g11730	-1.40984	0.00507467	0.0435071	7.72437	10.0835	7.66839	26.7233	25.109	15.9372
Si6g11750	-2.18602	2.28702e-07	8.12131e-06	143.33	390.737	114.259	750.611	984.422	1214
Si6g11990	-2.01571	1.75133e-06	4.89199e-05	1887.32	1399.93	1187.07	4102.82	6133.25	7856.33
Si6g12380	1.53374	0.0359956	0.18052	27.4644	8.40296	19.9378	6.28784	8.86201	4.15752
Si6g12560	-2.61752	8.30526e-14	1.00792e-11	850.539	782.315	393.388	3290.11	4329.83	4812.33
Si6g12590	6.80162	1.29888e-06	3.754e-05	14.5905	10.0835	20.7046	0	0	0
Si6g12600	3.07783	0.0117201	0.0811644	18.0235	3.36118	23.0052	3.14392	1.477	0.692921
Si6g12700	1.36838	0.000149794	0.00244921	837.665	2467.11	1702.38	899.161	570.123	470.493
Si6g12710	1.27795	6.72893e-07	2.10542e-05	24930.8	32884.1	32539.3	18263.8	9480.14	9517.27
Si6g12800	2.19517	1.93055e-07	7.02529e-06	66.0863	78.1475	46.0103	18.8635	9.60052	13.1655
Si6g13010	-2.87576	5.47536e-08	2.22938e-06	66.9445	178.983	39.8756	870.866	367.035	858.529
Si6g13210	1.55032	8.99105e-06	0.000209094	131.314	229.401	217.015	74.6681	70.1576	52.662
Si6g13350	-4.27735	0.00577003	0.0479554	0	0	0.766839	5.50186	8.86201	2.77168
Si6g13360	1.57129	0.0169729	0.106179	121.873	24.3686	121.927	43.2289	34.7096	12.4726
Si6g13370	1.48075	0.000699622	0.0088158	49.7793	116.801	121.161	41.6569	33.2326	28.4097
Si6g13400	1.33644	0.0298582	0.159738	36.9053	13.4447	34.5077	8.64578	10.339	14.5513
Si6g13590	2.75281	1.64133e-07	6.0521e-06	100.417	52.0983	128.062	18.8635	11.816	11.0867
Si6g13630	-1.66323	0.0361685	0.180973	2.57479	7.56266	5.36787	22.0074	14.77	12.4726
Si6g13680	-1.51226	0.000156535	0.00254777	115.866	215.116	119.627	421.285	342.665	521.076
Si6g13700	1.19455	0.0112453	0.0788148	132.173	77.3072	133.43	81.7419	42.0946	26.331
Si6g13980	1.13968	0.0480593	0.2166	42.9132	26.0492	36.8083	25.1514	14.0315	9.00797
Si6g14020	2.08417	0.000127638	0.00214734	63.5115	184.025	309.036	67.5943	48.7411	15.2443
Si6g14290	3.00596	3.58691e-10	2.33523e-08	1283.1	571.401	1506.84	194.137	88.6201	135.812
Si6g14300	3.20856	1.80484e-12	1.79765e-10	459.171	249.568	614.238	66.0223	27.3245	49.8903
Si6g14310	3.29796	1.78443e-17	3.3796e-15	334.723	187.386	389.554	33.7971	22.155	36.7248
Si6g14450	1.355	0.00023683	0.00360581	482.344	171.42	432.497	132.831	183.148	108.789
Si6g14530	-1.06847	4.5648e-05	0.000876499	714.933	349.563	497.678	1244.99	1147.63	883.474
Si6g14720	1.0803	0.0223925	0.129887	63.5115	191.587	194.01	40.871	107.083	64.4416
Si6g14780	1.52996	0.000507527	0.00678996	60.9367	109.238	150.3	36.9411	19.9395	54.0478
Si6g14810	-2.10884	0.00242027	0.0242532	3.43305	5.88207	1.53368	25.9373	8.12351	12.4726
Si6g14890	-3.00463	1.25021e-07	4.72847e-06	18.0235	5.88207	5.36787	82.5279	112.991	38.1106
Si6g15050	4.70129	0.0259097	0.143975	5.14958	0.840296	4.60103	0	0	0
Si6g15460	1.19719	0.000182048	0.00289148	456.596	520.983	458.57	330.112	101.913	194.711
Si6g15550	-1.01157	0.000717853	0.00902279	758.705	424.349	612.704	1194.69	1219.27	1206.37
Si6g15940	-1.43484	0.0131804	0.0884735	9.44089	13.4447	5.36787	18.0775	15.5085	42.2682
Si6g15960	-1.10425	0.0222222	0.129079	31.7557	20.1671	22.2383	50.3027	71.6346	37.4177
Si6g16270	2.6691	0.0451921	0.208759	12.0157	10.0835	6.90155	3.14392	1.477	0
Si6g16320	-4.909	0.0266336	0.146942	0	0	0	3.14392	0.738501	9.70089
Si6g16530	1.78747	0.0104295	0.0744751	45.4879	13.4447	36.0414	9.43176	13.293	4.85044
Si6g16560	1.62518	0.00128604	0.0146207	115.007	55.4595	121.927	37.727	40.6176	16.6301
Si6g16690	-1.59516	0.0412721	0.19721	14.5905	5.04177	6.13471	34.5831	25.109	18.0159
Si6g16700	1.307	0.0027393	0.0268778	50.6375	36.1327	70.5492	18.8635	31.0171	13.8584
Si6g16730	1.31555	0.0394414	0.191724	70.3776	24.3686	62.8808	32.2252	24.3705	6.92921
Si6g16770	-1.60166	0.00398266	0.0361429	12.8739	21.0074	4.60103	36.1551	26.586	53.3549
Si6g16780	-2.57916	6.17896e-10	3.79543e-08	36.047	47.0566	35.2746	150.122	217.858	338.838
Si6g17010	-1.04643	0.0485735	0.218053	35.1888	66.3834	13.8031	66.0223	88.6201	83.1505
Si6g17110	-4.31399	0.00910812	0.0675476	0	0	0	6.28784	0	2.77168
Si6g17160	-5.48874	0.000232449	0.00354558	0	0	0	5.50186	3.69251	11.0867
Si6g17190	-1.0271	0.021845	0.12754	11.1574	42.8551	22.2383	69.9522	39.8791	45.7328
Si6g17350	-3.57506	4.85776e-07	1.58265e-05	6.00784	5.88207	2.30052	51.0887	39.8791	76.9142
Si6g17380	-5.13377	0.00110046	0.0128679	0	0	0	1.57196	6.64651	7.62213
Si6g17470	1.06159	0.00653181	0.0525156	41.1966	66.3834	32.9741	14.9336	24.3705	27.7168
Si6g17530	3.77653	0.0129017	0.087056	5.14958	5.04177	0.766839	0	0	0.692921
Si6g17550	-4.53136	0.0456518	0.210108	0	0	0	4.71588	3.69251	2.07876
Si6g17680	-4.10207	1.72893e-07	6.3377e-06	0.858263	2.52089	0.766839	21.2215	23.632	25.6381
Si6g17950	-1.95779	1.06088e-08	5.16996e-07	611.942	598.29	393.388	1612.05	2009.46	2606.77
Si6g17970	1.5558	3.63021e-09	1.93508e-07	121.015	130.246	117.326	55.8046	32.4941	37.4177
Si6g18030	2.72274	0.0258048	0.143615	6.00784	16.8059	11.5026	3.14392	0	2.07876
Si6g18110	1.88683	0.000112031	0.00192313	371.628	162.177	838.155	117.111	163.947	90.0797
Si6g18140	-4.15256	0.0455746	0.209942	0	0.840296	0	5.50186	8.12351	2.07876
Si6g18170	-1.07727	2.00362e-05	0.000427028	378.494	372.251	269.927	583.197	589.324	979.79
Si6g18310	1.82148	0.0209914	0.123975	10.2992	21.8477	9.9689	6.28784	2.2155	3.4646
Si6g18390	-2.86402	5.00083e-06	0.000125523	2.57479	6.72237	0.766839	25.9373	20.678	25.6381
Si6g18530	1.20962	0.00210657	0.0218071	181.094	130.246	249.223	132.045	55.3876	55.4337
Si6g18800	-1.11701	0.00194009	0.0203877	94.4089	50.4177	87.4196	140.69	202.349	160.758
Si6g19050	1.48445	7.66553e-11	5.70352e-09	1463.34	994.91	1369.57	382.772	534.675	450.398
Si6g19190	-2.11591	0.00511956	0.0438019	10.2992	4.20148	6.13471	29.8672	31.0171	28.4097
Si6g19300	-1.47804	0.00536627	0.0453079	37.7636	9.24325	6.90155	40.085	50.9566	58.2053
Si6g19330	1.32009	7.43195e-06	0.000176951	1193.84	1939.4	1674.01	770.26	645.45	509.99
Si6g19410	-1.14188	9.21323e-07	2.77842e-05	607.65	413.425	444.766	957.324	1081.17	1195.29
Si6g19530	-1.3488	0.0114629	0.0799039	16.307	11.7641	26.8394	39.299	76.8041	24.2522
Si6g20250	-1.00776	0.0133423	0.0893296	540.706	211.755	368.849	827.637	835.983	591.061
Si6g20380	3.73036	0.00843049	0.0639061	10.2992	0.840296	8.43523	0	1.477	0
Si6g20440	-1.12812	1.87733e-05	0.000404249	121.015	88.231	186.342	243.654	336.018	286.176
Si6g20670	-1.61272	0.00247481	0.0246889	3.43305	10.9238	7.66839	18.8635	23.632	24.9451
Si6g20700	-2.60312	0.00910219	0.0675236	0	1.68059	2.30052	5.50186	5.16951	13.8584
Si6g20920	-4.76461	0.0110854	0.0781101	0	0	0	1.57196	5.16951	5.54337
Si6g20930	-5.94219	9.57079e-06	0.000221137	0	0.840296	0	12.5757	10.339	31.1814
Si6g20950	3.8496	0.0218253	0.127484	10.2992	0.840296	10.7357	1.57196	0	0
Si6g21050	1.03637	0.0438074	0.204325	19.7401	36.973	30.6735	9.43176	20.678	12.4726
Si6g21070	1.09311	0.00210417	0.0217913	95.2672	159.656	90.487	61.3064	33.9711	66.5204
Si6g21090	2.96112	0.036769	0.18304	11.1574	5.88207	5.36787	0	0.738501	2.07876
Si6g21130	1.02683	0.00160856	0.0175917	6658.4	9697.85	8222.04	6493.77	2883.11	2686.45
Si6g21720	-2.91992	9.95944e-06	0.000228847	6.00784	10.0835	2.30052	25.9373	79.0196	33.2602
Si6g21990	-2.97779	0.000574446	0.00751499	3.43305	0.840296	2.30052	10.2177	19.9395	21.4805
Si6g22070	-1.15255	6.16428e-07	1.94579e-05	217.999	242.845	215.482	440.935	550.183	512.068
Si6g22150	1.88654	1.2819e-05	0.000288008	385.36	165.538	322.072	63.6644	110.775	61.6699
Si6g22310	1.34488	0.000208367	0.00324352	236.881	124.364	180.974	56.5906	93.0512	63.7487
Si6g22330	1.78838	1.83293e-14	2.46362e-12	341.589	256.29	316.704	103.749	75.3271	85.9222
Si6g22450	1.96903	7.69882e-09	3.85712e-07	845.389	2664.58	1068.21	322.252	406.914	440.005
Si6g22560	3.21871	4.85929e-07	1.58265e-05	19.7401	31.0909	25.3057	4.71588	2.2155	1.38584
Si6g22680	4.06735	0.0231217	0.133044	91.8341	34.4521	69.0155	0.78598	7.38501	3.4646
Si6g22730	-3.66944	0.0196481	0.117851	0	0.840296	0	6.28784	2.2155	2.77168
Si6g22880	5.82531	0.00503274	0.0432961	4.29132	4.20148	14.5699	0	0	0
Si6g22910	-1.90171	0.000551395	0.0072705	9.44089	4.20148	9.9689	29.0813	30.2785	29.1027
Si6g22950	1.02572	2.53987e-07	8.89309e-06	2131.93	2700.71	2893.28	1351.1	1109.97	1333.87
Si6g23010	1.05372	1.30949e-06	3.77157e-05	568.17	520.983	480.808	275.093	266.599	214.805
Si6g23060	-5.20866	7.06941e-08	2.79644e-06	1.71653	0.840296	0	25.9373	27.3245	38.1106
Si6g23110	-1.58836	5.47086e-05	0.00102779	85.8263	48.7371	69.0155	218.502	249.613	144.127
Si6g23160	-1.73959	2.7525e-05	0.00056082	20.5983	15.1253	29.1399	48.7308	76.8041	91.4655
Si6g23170	-1.73388	2.15445e-10	1.45179e-08	87.5428	55.4595	49.0777	198.853	224.504	214.112
Si6g23260	-1.62924	0.0137507	0.0912986	2.57479	3.36118	3.06735	7.8598	8.86201	11.0867
Si6g23340	-1.08475	0.000638617	0.0081832	55.7871	35.2924	28.373	69.9522	93.7897	88.6938
Si6g23380	2.22133	4.63979e-09	2.39659e-07	180.235	183.184	158.736	62.8784	28.063	21.4805
Si6g23490	-1.76658	0.000106121	0.001836	132.173	53.7789	64.4145	477.09	207.519	166.994
Si6g23590	2.31545	0.000197344	0.00309123	28.3227	16.8059	25.3057	6.28784	5.90801	2.07876
Si6g23750	-1.25243	0.00166048	0.0180173	31.7557	25.2089	39.8756	84.8858	79.7581	66.5204
Si6g23770	-2.19726	0.0065537	0.052581	2.57479	1.68059	0.766839	4.71588	8.86201	9.00797
Si6g23810	-1.54105	0.0319409	0.166846	3.43305	22.688	5.36787	44.8009	28.063	18.7089
Si6g23850	5.36413	0.00287853	0.0279143	1.71653	5.04177	9.9689	0	0	0
Si6g23860	7.06746	1.33293e-07	5.02613e-06	12.8739	21.0074	20.7046	0	0	0
Si6g23880	8.45309	8.95909e-12	7.91439e-10	59.2202	125.204	93.5543	0	0.738501	0
Si6g23890	8.41758	1.93358e-10	1.31715e-08	60.9367	27.7298	50.6114	0	0	0
Si6g23900	7.20305	4.3075e-08	1.82831e-06	18.8818	23.5283	17.6373	0	0	0
Si6g23910	6.00423	0.000114931	0.001968	6.00784	10.9238	9.20206	0	0	0
Si6g23920	-5.67702	0.000103063	0.00179677	0	0	0	9.43176	10.339	3.4646
Si6g23950	-6.12854	1.34437e-05	0.000299816	0	0	0	10.2177	11.0775	10.3938
Si6g23960	-3.93242	1.2751e-08	6.06036e-07	2.57479	2.52089	1.53368	35.3691	33.2326	31.8744
Si6g24030	-2.68983	6.24601e-06	0.000151749	1.71653	5.88207	9.20206	43.2289	32.4941	33.9531
Si6g24050	-1.27539	0.0293748	0.157761	9.44089	19.3268	5.36787	22.7934	31.7556	27.7168
Si6g24360	1.03487	1.30726e-06	3.76949e-05	175.086	194.108	213.181	87.2438	105.606	91.4655
Si6g24680	-1.24591	0.0321607	0.167538	6.8661	7.56266	11.5026	24.3654	23.632	13.8584
Si6g24700	-2.18705	2.02928e-13	2.29556e-11	129.598	94.9534	108.124	580.053	539.844	394.965
Si6g24880	-1.58594	2.27879e-13	2.53199e-11	66.0863	72.2654	64.4145	212.215	215.642	180.852
Si6g25000	-1.60269	0.000412501	0.00570699	735.531	263.013	708.559	2080.49	1676.4	1428.11
Si6g25120	1.67441	0.00182403	0.0193716	25.7479	47.8969	36.8083	11.0037	11.816	11.7797
Si6g25270	11.8149	6.25162e-12	5.64225e-10	496.934	532.747	437.865	0	0	0
Si7g01030	-1.28993	9.16709e-06	0.000212792	49.7793	105.037	74.3834	169.772	164.686	225.892
Si7g01100	1.14405	0.000451277	0.00613816	110.716	100.835	105.057	53.4466	55.3876	34.646
Si7g01150	2.08585	0.0329291	0.170288	17.1653	9.24325	13.8031	0.78598	5.16951	3.4646
Si7g01280	-2.66332	0.0432026	0.202677	0	1.68059	0.766839	4.71588	7.38501	3.4646
Si7g01300	-1.81093	5.2412e-07	1.6929e-05	99.5585	92.4325	89.7201	320.68	307.217	360.319
Si7g01310	-1.52871	5.14448e-05	0.000972123	86.6846	79.8281	80.5181	226.362	256.26	230.05
Si7g01560	-10.3082	7.12596e-18	1.40275e-15	0	0	0.766839	381.2	409.13	328.444
Si7g01610	5.04457	0.0181235	0.111133	0	4.20148	9.20206	0	0	0
Si7g02050	-1.31006	0.000513323	0.00685053	19.7401	26.0492	16.8705	54.2326	38.4021	62.3629
Si7g02290	4.14737	8.4066e-07	2.56925e-05	18.0235	23.5283	23.772	0.78598	2.2155	0.692921
Si7g02360	-2.32648	0.000641528	0.00821209	4.29132	1.68059	3.83419	16.5056	14.0315	18.7089
Si7g02540	5.66198	8.90731e-07	2.70246e-05	15.4487	30.2506	28.373	0	0	1.38584
Si7g02570	10.0838	9.00445e-17	1.59653e-14	344.163	247.047	269.927	0	0	0.692921
Si7g02640	-1.019	0.0071432	0.0561396	24.0314	15.9656	12.2694	33.7971	37.6636	33.9531
Si7g02920	1.2958	2.25963e-06	6.14698e-05	244.605	239.484	187.109	88.0298	93.0512	92.1584
Si7g02950	1.67665	0.00100667	0.0119671	93.5507	85.7102	72.8497	20.4355	23.632	34.646
Si7g03000	-3.66352	0.0142751	0.0936341	0	0	0.766839	4.71588	4.43101	2.07876
Si7g03570	1.67432	0.000956003	0.0114684	12.0157	40.3342	27.6062	7.8598	9.60052	7.62213
Si7g03780	5.9707	3.9349e-05	0.000770036	5.14958	14.285	6.13471	0	0	0
Si7g04080	-1.48001	0.00274046	0.0268778	19.7401	10.0835	12.2694	45.5868	51.6951	20.0947
Si7g04140	1.11737	0.000187558	0.00296581	129.598	157.976	148.767	64.4504	70.1576	66.5204
Si7g04410	-3.52918	1.29422e-05	0.000289923	1.71653	0.840296	2.30052	18.8635	15.5085	22.1735
Si7g04860	2.58536	0.0273934	0.149887	6.00784	14.285	5.36787	0	0	4.15752
Si7g05210	1.29787	0.0418427	0.198646	32.614	19.3268	30.6735	15.7196	11.0775	6.92921
Si7g05340	4.05423	3.30443e-11	2.62257e-09	42.0549	54.6192	49.8445	3.14392	1.477	4.15752
Si7g05400	1.25145	0.0245454	0.138926	23.1731	84.0296	53.6787	12.5757	24.3705	30.4885
Si7g05970	1.17742	0.0385429	0.188919	84.1098	43.6954	70.5492	40.871	31.7556	15.2443
Si7g05990	-2.92183	1.46785e-17	2.80124e-15	40.3384	39.4939	29.1399	275.879	312.386	236.286
Si7g06000	-4.28666	0.00436943	0.0386812	0.858263	0	0	7.8598	6.64651	2.77168
Si7g06030	-1.11422	7.74853e-08	3.03151e-06	153.629	121.843	110.425	313.606	234.843	286.176
Si7g06060	1.57256	0.000358803	0.00507931	59.2202	73.946	55.9792	29.0813	24.3705	10.3938
Si7g06070	8.14598	2.15247e-10	1.45179e-08	46.3462	36.1327	32.9741	0	0	0
Si7g06090	4.59883	1.44842e-06	4.13362e-05	31.7557	31.0909	60.5803	1.57196	0	3.4646
Si7g06100	-1.2562	2.71066e-06	7.23228e-05	150.196	105.877	118.093	276.665	337.495	279.247
Si7g06120	-7.34584	4.86281e-08	2.02617e-06	0	0	0	24.3654	24.3705	24.9451
Si7g06160	-1.36719	1.18354e-11	1.02382e-09	115.007	89.0713	109.658	281.381	261.429	266.774
Si7g06210	1.44237	0.000302528	0.00441776	24.8896	31.9312	40.6425	7.8598	14.77	13.1655
Si7g06280	1.79982	0.0405618	0.195196	8.58263	9.24325	9.9689	2.35794	0	5.54337
Si7g06350	-1.46801	4.89925e-05	0.000933546	32.614	47.0566	32.9741	91.1737	133.669	86.6151
Si7g06510	1.01801	0.0258245	0.143629	40.3384	37.8133	60.5803	24.3654	20.678	23.5593
Si7g06770	6.59586	2.15468e-09	1.19175e-07	33.4723	54.6192	54.4455	0	1.477	0
Si7g06790	5.05038	1.94654e-08	8.79989e-07	18.8818	26.0492	52.9119	1.57196	0.738501	0.692921
Si7g06820	-3.71272	0.000337891	0.00484918	0	0.840296	7.66839	18.8635	17.724	76.9142
[truncated: 1,047 more rows]
