# Supplementary material for: Characterization of Grain Structure Using Micro-CT and Identification of Related Candidate Genes by QTL Mapping in Foxtail Millet
Source: Plants (Basel). 2025 Nov 26;14(23):3603. doi: 10.3390/plants14233603 (PMC12694552; doi:10.3390/plants14233603)
Supplement: Supplementary file 1 [file plants-14-03603-s001.zip › Table S2.xlsx]

## Sheet: Sheet1
Table S2.The differentially expressed genes identified in the caryopsis between GBS and JG21.
Gene ID	log2FoldChange	p value	padj	GBS-caryopsis.1	GBS-caryopsis.2	GBS-caryopsis.3	JG21-caryopsis.1	JG21-caryopsis.2	JG21-caryopsis.3
Si0g01840	-4.51918	0.0193724	0.0725686	0	0	1.47718	9.60115	7.74588	15.3589
Si0g01850	-1.29429	0.0228762	0.0823742	4.36573	15.9734	13.2946	25.203	40.0204	15.3589
Si0g01860	-3.3284	1.30559e-17	2.3496e-15	15.28	7.26065	11.8175	122.415	112.315	118.145
Si0g01880	-1.25294	0.0252834	0.0891195	4.36573	13.0692	2.95436	21.6026	11.6188	14.1774
Si0g01940	-6.5746	5.52263e-13	4.65778e-11	1.09143	0	4.43154	90.0108	284.015	133.504
Si0g02200	2.75583	2.17672e-08	6.90151e-07	203.006	87.1278	48.747	10.8013	24.5286	15.3589
Si0g06300	1.58112	0.0415152	0.128647	7.64002	8.71278	35.4524	7.20086	5.16392	4.72581
Si0g06790	-1.92407	0.00472572	0.0241967	1.09143	21.782	14.7718	43.2052	46.4753	49.621
Si0g06850	3.22687	0.000780941	0.00575626	10.9143	20.3298	14.7718	1.20014	1.29098	2.3629
Si0g06940	-2.43358	0.0282755	0.0966018	4.36573	0	0	10.8013	5.16392	10.6331
Si0g06990	1.01186	0.0203978	0.0755131	37.1087	114.718	82.7222	42.005	47.7662	25.9919
Si0g07090	-1.23119	0.0297641	0.100293	14.1886	11.617	13.2946	12.0014	40.0204	40.1694
Si0g07590	1.26934	0.0194273	0.0727527	20.7372	65.3459	38.4067	10.8013	16.7827	23.629
Si0g07600	-4.25891	1.44327e-10	7.74849e-09	3.2743	2.90426	2.95436	34.8042	61.967	79.1573
Si0g07610	-5.76667	6.22841e-10	2.9205e-08	0	1.45213	2.95436	51.6062	94.2415	72.0686
Si0g07880	-1.83239	0.0306621	0.102427	3.2743	1.45213	2.95436	6.00072	5.16392	16.5403
Si0g08220	1.95272	0.00513958	0.0258649	38.2001	21.782	23.6349	9.60115	1.29098	10.6331
Si0g10590	1.25254	0.00853188	0.0384604	252.121	114.718	75.3363	42.005	72.2948	72.0686
Si0g10700	-1.80525	0.0233905	0.0838586	12.0058	0	4.43154	20.4024	7.74588	31.8992
Si0g10930	-1.648	0.0260849	0.0912651	2.18286	10.1649	2.95436	20.4024	16.7827	9.45161
Si0g10950	3.92752	0.0328045	0.107933	4.36573	4.35639	1.47718	0	0	0
Si0g11800	1.9036	0.04271	0.131224	7.64002	18.8777	10.3403	0	3.87294	5.90726
Si0g12030	-1.24206	0.000180762	0.00171873	55.663	97.2928	116.697	201.624	188.483	243.379
Si0g12410	1.02512	0.0401002	0.125322	37.1087	78.4151	96.0168	44.4053	25.8196	33.0806
Si0g16220	1.07518	0.0333833	0.109457	28.3772	21.782	47.2698	10.8013	9.03685	25.9919
Si0g16690	-4.4322	0.00836696	0.0379311	0	0	0	7.20086	3.87294	4.72581
Si0g16720	5.25929	0.000794078	0.00582286	15.28	7.26065	2.95436	0	0	0
Si0g16750	-2.12532	0.00227158	0.0136364	2.18286	5.80852	2.95436	22.8027	12.9098	10.6331
Si0g16770	1.84829	0.0062212	0.0301275	12.0058	13.0692	19.2034	7.20086	2.58196	2.3629
Si0g16900	3.79817	0.0263302	0.0917965	2.18286	5.80852	1.47718	0	0	0
Si0g17170	-5.99851	2.26852e-05	0.000298057	0	0	0	10.8013	21.9466	14.1774
Si0g17210	-1.72611	4.57998e-05	0.000546922	16.3715	33.399	17.7262	67.208	73.5858	80.3387
Si0g17230	1.54182	0.0215672	0.0786383	26.1944	46.4682	26.5893	10.8013	7.74588	15.3589
Si0g17830	1.16423	0.000451617	0.00368725	82.9488	79.8672	128.515	43.2052	43.8933	42.5323
Si0g17840	1.7973	9.47848e-10	4.28712e-08	182.269	171.351	132.946	58.807	38.7294	42.5323
Si0g17910	1.14799	0.000505717	0.00405765	174.629	133.596	87.1537	38.4046	74.8768	66.1613
Si0g17920	1.17569	1.84066e-06	3.40362e-05	771.642	885.8	830.176	355.243	364.056	381.609
Si1g01130	1.38386	0.00291074	0.0165888	50.2059	29.0426	28.0664	20.4024	12.9098	8.27016
Si1g01180	-2.81131	0.00654379	0.0313687	3.2743	1.45213	0	9.60115	16.7827	9.45161
Si1g01300	1.65159	0.0215894	0.0786999	41.4744	23.2341	31.0208	10.8013	10.3278	9.45161
Si1g01390	-2.14661	0.0177991	0.0679092	1.09143	4.35639	1.47718	9.60115	14.2008	5.90726
Si1g01410	-1.39118	2.92281e-08	8.97745e-07	75.3088	69.7023	64.996	176.421	166.536	209.117
Si1g01620	-2.84918	8.15441e-08	2.24664e-06	5.45716	7.26065	11.8175	44.4053	87.7866	41.3508
Si1g01700	1.08896	0.0246168	0.0873363	58.9373	27.5905	51.7013	16.802	30.9835	17.7218
Si1g01710	1.22549	0.0366823	0.11741	37.1087	27.5905	23.6349	4.80057	15.4918	17.7218
Si1g01770	1.16269	0.00905343	0.0402997	22.9201	55.181	48.747	22.8027	14.2008	18.9032
Si1g01810	2.42319	1.57401e-07	4.03863e-06	44.7487	63.8938	90.1081	10.8013	16.7827	9.45161
Si1g01820	-2.03568	0.00183062	0.0114667	6.54859	0	4.43154	18.0022	15.4918	14.1774
Si1g01830	-1.07832	0.00425246	0.022287	32.743	58.0852	67.9503	127.215	122.643	82.7016
Si1g01840	1.67372	0.00696481	0.0330153	16.3715	45.0161	13.2946	3.60043	9.03685	10.6331
Si1g02100	-2.71255	2.67076e-09	1.07482e-07	18.5543	17.4256	0	68.4082	100.696	74.4315
Si1g02120	-10.4503	3.66868e-18	7.21178e-16	0	0	0	321.639	401.495	302.452
Si1g02140	-2.17612	3.44127e-10	1.70693e-08	16.3715	43.5639	36.9295	144.017	147.172	138.23
Si1g02160	-4.30472	0.0298749	0.100566	0	0	0	3.60043	2.58196	8.27016
Si1g02180	-4.34578	3.48639e-17	5.79422e-15	9.82289	8.71278	0	123.615	148.463	121.69
Si1g02230	-4.2043	0.0106007	0.0453723	0	0	0	6.00072	5.16392	2.3629
Si1g02300	-2.22319	5.3643e-12	3.76077e-10	10750.6	4855.93	5031.28	25819.9	41334.6	29222
Si1g02340	1.57336	0.000602938	0.00468901	78.5831	139.405	273.279	76.8092	45.1843	42.5323
Si1g02400	-3.88777	0.00165779	0.0105746	2.18286	1.45213	0	21.6026	9.03685	25.9919
Si1g02420	-2.03574	6.50797e-10	3.03318e-08	436.573	1238.67	1153.68	3842.86	3850.99	3895.25
Si1g02430	-1.011	0.0104483	0.0448508	22.9201	23.2341	31.0208	70.8085	41.3113	42.5323
Si1g02440	1.78871	0.000180065	0.00171445	43.6573	39.2075	39.8839	16.802	14.2008	4.72581
Si1g02610	-2.59737	0.00146962	0.0095768	3.2743	4.35639	0	26.4032	7.74588	12.996
Si1g02640	-1.06148	0.000108414	0.00111985	91.6803	135.048	87.1537	178.821	251.741	223.294
Si1g02680	-2.44877	1.38496e-10	7.45111e-09	1096.89	962.763	682.458	3075.97	6871.88	5027.08
Si1g02890	-1.60775	0.00010553	0.00109493	32.743	36.3033	36.9295	93.6112	136.844	92.1532
Si1g02970	1.85993	0.000404035	0.00336096	42.5658	31.9469	22.1577	10.8013	7.74588	8.27016
Si1g03050	-2.78913	4.68772e-32	3.74359e-29	180.086	140.857	161.013	926.511	1377.47	1034.95
Si1g03070	1.26011	2.07484e-05	0.000274871	1186.39	500.985	506.673	283.234	320.163	314.266
Si1g03080	2.16014	0.00365143	0.0198649	24.0115	39.2075	13.2946	8.40101	5.16392	3.54436
Si1g03110	-1.22239	0.0254629	0.0895177	16.3715	21.782	10.3403	44.4053	30.9835	37.8065
Si1g03170	-5.45895	0.000165097	0.00159451	0	0	0	6.00072	18.0737	8.27016
Si1g03190	-3.09143	0.0244675	0.0869632	1.09143	0	0	9.60115	1.29098	1.18145
Si1g03210	-3.87609	0.00932353	0.0411365	1.09143	0	0	3.60043	10.3278	7.08871
Si1g03310	-4.57753	2.22507e-12	1.70245e-10	1.09143	0	13.2946	116.414	99.4054	108.694
Si1g03330	-1.86935	1.22655e-19	2.87565e-17	237.932	307.852	305.777	907.309	1257.41	940.436
Si1g03340	-1.89609	0.0296247	0.0999286	2.18286	2.90426	2.95436	7.20086	14.2008	8.27016
Si1g03380	1.16802	1.02956e-12	8.27373e-11	1702.63	1688.83	1806.59	884.506	755.223	673.427
Si1g03440	-1.64182	4.31433e-07	9.53743e-06	40.383	43.5639	28.0664	73.2088	158.79	119.327
Si1g03570	-1.72875	2.07862e-16	3.01813e-14	244.481	379.006	344.183	1071.73	1115.41	1011.32
Si1g03630	-1.30887	2.61218e-06	4.59107e-05	67.6688	66.798	57.6101	151.218	161.372	164.222
Si1g03710	-4.0789	0.011542	0.0485443	1.09143	0	0	13.2016	2.58196	8.27016
Si1g03790	1.95821	0.00404351	0.0214204	21.8286	27.5905	7.38591	7.20086	5.16392	2.3629
Si1g03930	1.0594	0.00240657	0.0142791	180.086	258.479	404.748	175.221	101.987	126.415
Si1g03960	1.54756	0.0211637	0.0775729	18.5543	33.399	8.86309	9.60115	6.4549	4.72581
Si1g04240	-2.24925	0.0477151	0.14215	14.1886	1.45213	22.1577	163.22	14.2008	2.3629
Si1g04350	-1.35529	1.07997e-08	3.72955e-07	66.5773	88.58	63.5188	206.425	188.483	163.04
Si1g04390	-2.93417	0.043608	0.13319	1.09143	0	0	4.80057	1.29098	4.72581
Si1g04450	3.85164	0.000899222	0.00646221	27.2858	42.1118	35.4524	0	1.29098	5.90726
Si1g04470	1.87482	1.80725e-07	4.55467e-06	147.343	169.899	190.556	64.8078	45.1843	28.3548
Si1g04640	-1.87867	6.36562e-06	9.93122e-05	96.046	162.639	44.3154	270.032	382.13	461.948
Si1g04740	1.09221	6.12402e-05	0.000698537	139.703	210.559	128.515	74.4089	82.6227	67.3427
Si1g04780	1.10453	0.0272404	0.0942504	15.28	21.782	42.8383	10.8013	11.6188	14.1774
Si1g04800	1.1234	0.00514222	0.0258731	253.212	229.437	224.532	105.613	87.7866	131.141
Si1g04830	1.73244	0.0247823	0.0877659	13.0972	2.90426	7.38591	6.00072	1.29098	0
Si1g04860	-4.90194	0.00497985	0.025205	0	0	0	12.0014	5.16392	4.72581
Si1g04880	-1.40398	0.00640252	0.0307933	15.28	18.8777	16.249	21.6026	61.967	49.621
Si1g04960	-1.32441	0.0137631	0.0558077	14.1886	13.0692	8.86309	24.0029	24.5286	42.5323
Si1g05060	-1.76244	0.0404984	0.126273	2.18286	1.45213	5.90873	9.60115	9.03685	12.996
Si1g05150	-3.90459	0.0295292	0.0996721	0	0	0	7.20086	2.58196	1.18145
Si1g05190	-2.14867	0.041866	0.129385	0	7.26065	0	10.8013	10.3278	9.45161
Si1g05210	1.5225	1.36135e-06	2.61967e-05	108.052	76.9629	94.5396	38.4046	28.4015	30.7177
Si1g05310	1.34855	1.558e-09	6.69155e-08	103598	111760	85508.1	42096.2	39578.8	36471.4
Si1g05330	-1.22511	2.25462e-05	0.000296535	228.109	384.815	426.905	1002.12	738.44	685.242
Si1g05350	1.27717	0.00425664	0.0223044	76.4002	129.24	90.1081	60.0072	12.9098	48.4395
Si1g05400	-2.98275	9.33836e-15	1.05594e-12	51.2973	165.543	175.785	1189.34	910.14	987.694
Si1g05430	-1.07979	3.41994e-07	7.86647e-06	997.569	715.9	642.574	1507.38	1711.84	1767.45
Si1g05500	1.15664	8.54328e-05	0.000921585	182.269	155.378	162.49	84.0101	68.4219	72.0686
Si1g05520	1.4484	2.59063e-09	1.04752e-07	1506.18	2461.36	2883.46	930.111	642.908	935.71
Si1g05580	1.28797	0.032685	0.107596	27.2858	31.9469	13.2946	9.60115	19.3647	1.18145
Si1g05600	-2.534	1.65389e-08	5.43254e-07	17.4629	106.006	100.448	333.64	473.789	478.488
Si1g05790	-1.07161	1.24822e-05	0.000176809	244.481	196.038	209.76	349.242	609.342	411.145
Si1g06040	1.56792	0.00590826	0.0288802	39.2915	45.0161	48.747	8.40101	9.03685	27.1734
Si1g06160	-1.45356	0.00140411	0.00923601	26.1944	5.80852	22.1577	56.4068	56.8031	37.8065
Si1g06260	1.56435	2.77337e-07	6.60517e-06	1021.58	808.837	706.093	225.627	296.925	335.532
Si1g06300	-1.3054	0.00497618	0.0251914	14.1886	4.35639	31.0208	45.6055	28.4015	47.2581
Si1g06500	-1.7342	9.29259e-07	1.89218e-05	84.0403	126.335	118.175	364.844	358.892	366.25
Si1g06540	1.01186	1.36649e-11	8.77406e-10	2754.77	3024.79	2884.94	1558.99	1301.31	1435.46
Si1g06650	-1.05101	0.000204831	0.00190413	79.6745	60.9895	69.4275	91.2109	180.737	165.403
Si1g06890	-8.72578	6.57221e-13	5.48865e-11	0	0	0	91.2109	101.987	116.964
Si1g06900	-6.68359	3.39685e-07	7.82041e-06	0	0	0	20.4024	19.3647	35.4436
Si1g07160	1.02588	9.2927e-09	3.27092e-07	1591.31	1932.79	2446.21	987.718	890.776	1051.49
Si1g07180	-2.09589	0.000298267	0.00261867	7.64002	0	13.2946	32.4039	18.0737	38.9879
Si1g07200	-2.09726	0.000134226	0.00133476	12.0058	4.35639	7.38591	37.2045	25.8196	41.3508
Si1g07250	-1.17969	8.85144e-05	0.000948172	271.767	257.027	227.486	619.274	481.535	613.173
Si1g07270	2.78975	0.00401026	0.0212928	9.82289	15.9734	16.249	0	0	5.90726
Si1g07300	-3.71601	0.0403268	0.125846	0	0	0	1.20014	1.29098	7.08871
Si1g07370	-5.35802	0.00111212	0.00763578	0	0	0	14.4017	2.58196	12.996
Si1g07440	1.00087	0.00437552	0.0228023	325.247	901.773	1164.02	355.243	353.728	484.395
Si1g07480	-3.55976	0.000405855	0.0033696	2.18286	1.45213	0	7.20086	28.4015	10.6331
Si1g07670	3.26372	6.99619e-05	0.000776325	74.2174	20.3298	20.6805	3.60043	1.29098	7.08871
Si1g07680	1.00076	0.00200602	0.0123497	170.263	258.479	357.478	115.214	112.315	164.222
Si1g07790	1.46555	0.00028212	0.00250245	1365.38	1632.2	2175.89	927.711	473.789	471.399
Si1g07890	1.13805	6.31057e-05	0.000715468	17920.2	28566.3	28107.8	16720.4	8839.33	8332.78
Si1g08000	1.44649	0.0108282	0.0461268	46.9316	37.7554	25.1121	16.802	15.4918	8.27016
Si1g08310	-1.92175	0.00412221	0.0217651	7.64002	5.80852	5.90873	28.8034	33.5655	11.8145
Si1g08340	-1.67554	0.00110835	0.00762262	13.0972	13.0692	22.1577	57.6069	55.5121	40.1694
Si1g08450	-3.74421	3.64872e-06	6.15465e-05	17.4629	130.692	425.428	1805.02	3125.46	2745.69
Si1g08460	-3.80352	2.94146e-09	1.17527e-07	29.4687	137.952	298.391	1847.02	2539.36	2102.98
Si1g08560	-1.39673	3.30092e-07	7.62703e-06	505.333	961.311	627.802	1476.18	2039.75	1994.29
Si1g08620	-5.05602	0.00265612	0.0154407	0	0	0	12.0014	6.4549	5.90726
Si1g08750	-3.90887	0.00369531	0.0200326	0	0	0	3.60043	3.87294	3.54436
Si1g08860	-4.45634	0.00606278	0.0295225	0	0	0	1.20014	9.03685	5.90726
Si1g08870	-3.32108	0.00280419	0.0161231	0	0	5.90873	14.4017	23.2376	17.7218
Si1g08920	-1.58691	0.00135363	0.00897096	16.3715	30.4947	64.996	105.613	81.3317	145.319
Si1g09030	1.031	0.000210182	0.00194608	87.3145	94.3885	90.1081	48.0057	36.1474	48.4395
Si1g09380	-1.53395	0.000220548	0.00202373	21.8286	17.4256	16.249	36.0043	68.4219	57.8911
Si1g09950	1.22047	2.22963e-06	4.02104e-05	1748.47	1517.48	1211.29	734.488	526.72	660.432
Si1g09990	1.03392	0.0059007	0.0288543	93.8631	175.708	81.245	55.2066	55.5121	60.254
Si1g10100	-1.19135	2.84323e-06	4.94614e-05	812.025	704.283	579.055	1220.55	1680.85	1886.78
Si1g10140	-1.54325	3.07185e-07	7.18217e-06	50.2059	37.7554	38.4067	92.4111	122.643	155.952
Si1g10250	1.44253	0.00233611	0.0139615	56.7545	113.266	63.5188	43.2052	9.03685	33.0806
Si1g10260	1.05352	0.0443974	0.134924	50.2059	31.9469	39.8839	3.60043	28.4015	27.1734
Si1g10270	1.13701	6.05426e-05	0.000692275	438.756	410.953	392.93	223.227	125.225	216.206
Si1g10290	-1.04323	0.000504129	0.00404744	567.545	667.98	379.636	997.319	1226.43	1105.84
Si1g10320	-1.05411	0.000689451	0.00522042	32.743	30.4947	64.996	68.4082	103.278	92.1532
Si1g10330	-2.45204	0.0001234	0.00124792	0	13.0692	22.1577	60.0072	52.9301	73.25
Si1g10350	-1.17429	0.0140119	0.0565945	36.0173	11.617	20.6805	27.6033	78.7497	50.8024
Si1g10440	1.02242	3.06543e-05	0.000387041	174.629	164.091	121.129	67.208	72.2948	87.4274
Si1g10510	-1.56948	6.34059e-08	1.8064e-06	67.6688	40.6597	35.4524	112.814	176.864	144.137
Si1g10720	1.16264	1.43673e-07	3.72747e-06	3925.88	4659.89	3647.16	2105.05	1701.51	1657.58
Si1g10730	-1.35157	0.00288563	0.0164898	17.4629	20.3298	36.9295	45.6055	56.8031	86.246
Si1g10750	1.4804	0.025736	0.0902421	18.5543	23.2341	29.5436	3.60043	5.16392	16.5403
Si1g10910	-1.55165	0.00102306	0.00718445	16.3715	13.0692	4.43154	30.0036	42.6023	29.5363
Si1g10970	2.74173	0.000699105	0.00526827	63.303	36.3033	38.4067	14.4017	3.87294	2.3629
Si1g11070	-1.21613	0.00134907	0.00895183	31.6515	60.9895	57.6101	144.017	81.3317	120.508
Si1g11160	1.41182	1.02871e-09	4.62016e-08	299.052	380.458	298.391	140.417	108.442	118.145
Si1g11350	1.23356	2.06921e-10	1.06825e-08	1595.67	1926.98	2081.35	892.907	671.309	817.565
Si1g11460	-1.69753	0.000541522	0.0042937	6.54859	10.1649	13.2946	27.6033	30.9835	36.625
Si1g11510	-1.92063	0.00477853	0.0243715	12.0058	0	1.47718	20.4024	18.0737	17.7218
Si1g11520	-4.82548	0.00103589	0.0072467	0	0	1.47718	12.0014	15.4918	12.996
Si1g11530	1.01436	3.60914e-05	0.000446209	1312.99	2285.65	2893.8	1160.54	996.636	1055.04
Si1g11540	1.10228	1.69128e-06	3.15709e-05	2004.96	2176.74	1669.21	1093.33	724.239	907.355
Si1g11570	3.46799	0.00256183	0.0150396	13.0972	10.1649	17.7262	1.20014	2.58196	0
Si1g11610	2.15323	0.019272	0.0722876	14.1886	10.1649	13.2946	1.20014	1.29098	5.90726
Si1g11640	-2.95161	2.9067e-11	1.75605e-09	4.36573	10.1649	22.1577	102.012	74.8768	95.6976
Si1g11650	-7.08521	3.5341e-08	1.06565e-06	0	0	0	39.6047	38.7294	21.2661
Si1g11660	1.54353	0.00398244	0.0211941	55.663	56.6331	62.0416	26.4032	16.7827	16.5403
Si1g11710	-4.966	1.50311e-13	1.4019e-11	6.54859	0	2.95436	100.812	78.7497	140.593
Si1g11720	4.6106	5.85809e-05	0.000674036	28.3772	15.9734	14.7718	1.20014	1.29098	0
Si1g11740	-7.46955	1.4869e-09	6.41852e-08	1.09143	0	0	63.6076	103.278	86.246
Si1g11750	3.51915	6.01463e-09	2.24058e-07	91.6803	43.5639	31.0208	6.00072	3.87294	4.72581
Si1g11760	-2.46037	2.43594e-08	7.66631e-07	25.1029	66.798	101.926	412.849	290.47	354.436
Si1g11820	4.65913	0.00587252	0.0287717	10.9143	4.35639	1.47718	0	0	0
Si1g11830	1.75892	2.20197e-14	2.29376e-12	378.727	434.187	568.715	108.013	149.754	150.044
Si1g11860	3.5378	1.3009e-11	8.37395e-10	76.4002	91.4842	100.448	3.60043	3.87294	15.3589
Si1g11890	-3.68264	1.46517e-05	0.000202831	1.09143	2.90426	2.95436	33.604	29.6925	22.4476
Si1g11920	-6.46933	7.53249e-07	1.57265e-05	0	0	0	24.0029	23.2376	17.7218
Si1g11980	-1.81574	0.044733	0.135734	1.09143	5.80852	4.43154	7.20086	5.16392	25.9919
Si1g11990	-1.10164	0.00997523	0.0432392	14.1886	14.5213	22.1577	30.0036	47.7662	30.7177
Si1g12070	1.12466	4.51307e-12	3.23058e-10	1280.25	1240.12	1131.52	535.264	539.629	600.177
Si1g12130	1.25589	0.000309085	0.00269487	192.092	95.8406	90.1081	32.4039	63.258	63.7984
Si1g12180	-3.62222	0.027357	0.0945124	1.09143	0	0	3.60043	12.9098	1.18145
Si1g12210	1.07654	0.000291009	0.00256616	721.436	1572.66	2039.99	708.085	623.543	721.867
Si1g12220	-3.86536	1.53734e-42	1.96433e-39	169.172	63.8938	91.5852	1466.58	1745.4	1567.79
Si1g12230	-9.30531	1.70668e-14	1.81726e-12	0	0	0	184.822	136.844	141.774
Si1g12240	-1.88284	8.10994e-07	1.67813e-05	25.1029	21.782	10.3403	70.8085	82.6227	61.4355
Si1g12260	-6.41633	3.84955e-07	8.65218e-06	17.4629	0	0	369.644	524.138	647.436
Si1g12270	-6.73341	2.59753e-166	6.63798e-162	69.8516	37.7554	57.6101	5094.61	6409.71	6266.42
Si1g12300	-3.38599	1.1706e-14	1.30064e-12	12.0058	2.90426	8.86309	106.813	81.3317	69.7057
Si1g12390	-4.57853	7.28564e-06	0.000111755	0	2.90426	1.47718	44.4053	28.4015	23.629
Si1g12620	-2.85317	0.0016104	0.0103272	0	1.45213	7.38591	20.4024	19.3647	20.0847
Si1g12630	-2.20455	0.000146324	0.00143599	12.0058	5.80852	4.43154	38.4046	47.7662	20.0847
Si1g12640	1.64193	5.70116e-06	9.07181e-05	862.231	2095.42	2534.84	680.481	458.298	620.262
Si1g12690	-1.83341	0.000205793	0.0019096	7.64002	4.35639	10.3403	21.6026	30.9835	27.1734
Si1g12700	4.3249	3.01033e-05	0.000381781	28.3772	46.4682	22.1577	0	0	4.72581
Si1g12760	-2.51223	0.00366491	0.0199016	4.36573	0	1.47718	26.4032	6.4549	3.54436
Si1g12770	3.69787	0.0177935	0.0678982	6.54859	11.617	13.2946	0	0	2.3629
Si1g13020	1.39869	0.0338274	0.11053	12.0058	40.6597	33.9752	14.4017	2.58196	15.3589
Si1g13110	3.52498	0.00088341	0.00635751	14.1886	13.0692	29.5436	1.20014	2.58196	1.18145
Si1g13700	-3.18962	0.00952295	0.0418142	0	0	2.95436	7.20086	9.03685	8.27016
Si1g13710	-1.91079	3.59695e-12	2.66785e-10	980.106	758.012	559.852	2156.66	3294.58	3197.01
Si1g13840	-1.44287	0.0130321	0.0535167	2.18286	2.90426	20.6805	21.6026	19.3647	25.9919
Si1g14000	-1.52465	0.000191973	0.00181096	20.7372	18.8777	16.249	61.2073	56.8031	43.7137
Si1g14130	5.7697	0.00125369	0.00842661	7.64002	14.5213	14.7718	0	0	0
Si1g14150	2.44963	0.000477039	0.00386762	42.5658	45.0161	32.498	4.80057	7.74588	9.45161
Si1g14260	2.30207	6.56676e-06	0.000101952	276.132	193.133	112.266	57.6069	29.6925	30.7177
Si1g14330	5.92702	8.71426e-05	0.000936865	17.4629	10.1649	13.2946	0	0	0
Si1g14390	4.48379	0.00161413	0.0103459	7.64002	13.0692	8.86309	1.20014	0	0
Si1g14400	1.12081	1.37868e-06	2.64506e-05	2368.41	3813.3	3960.32	1895.03	1408.46	1358.67
Si1g14430	-1.20767	0.000428235	0.00352335	33.8344	21.782	33.9752	64.8078	73.5858	69.7057
Si1g14500	-1.06672	6.54799e-06	0.000101723	576.276	379.006	339.752	668.48	1101.21	949.887
Si1g14540	-1.15116	0.00509235	0.025693	41.4744	31.9469	16.249	67.208	83.9136	50.8024
Si1g14790	-1.06048	7.53187e-06	0.00011498	123.332	120.527	106.357	192.023	293.052	246.923
Si1g14890	1.38733	0.00856819	0.0385765	28.3772	26.1384	14.7718	15.6019	2.58196	8.27016
Si1g15140	1.2713	0.0282894	0.0966232	12.0058	27.5905	38.4067	10.8013	12.9098	8.27016
Si1g15190	-8.32742	1.59895e-13	1.48586e-11	27.2858	0	0	2651.12	3259.72	3093.04
Si1g15210	1.01155	1.71214e-06	3.18699e-05	539.167	736.23	645.528	379.245	269.815	302.452
Si1g15620	2.25349	0.00163527	0.0104551	32.743	20.3298	16.249	2.40029	5.16392	7.08871
Si1g15720	-5.05586	8.01139e-05	0.000872682	0	0	0	6.00072	6.4549	11.8145
Si1g16000	3.53557	0.0144429	0.0579078	7.64002	7.26065	0	0	1.29098	0
Si1g16020	-6.90168	1.82192e-57	5.17323e-54	8.73145	7.26065	2.95436	790.895	747.477	805.75
Si1g16100	-1.16234	0.018755	0.0707221	14.1886	26.1384	8.86309	16.802	52.9301	40.1694
Si1g16110	-1.46487	1.07715e-06	2.14718e-05	30.5601	52.2767	35.4524	114.014	100.696	108.694
Si1g16150	-4.27229	0.000334045	0.00287329	1.09143	0	1.47718	18.0022	24.5286	8.27016
Si1g16160	-1.80734	0.0019591	0.0121076	3.2743	5.80852	16.249	30.0036	29.6925	25.9919
Si1g16200	-2.2062	1.36197e-33	1.20018e-30	926.626	756.56	1025.16	4429.73	4193.1	3876.34
Si1g16220	-2.3643	2.99516e-10	1.51267e-08	24.0115	15.9734	22.1577	102.012	103.278	116.964
Si1g16250	-1.63675	0.032043	0.105905	10.9143	0	7.38591	21.6026	19.3647	17.7218
Si1g16310	-1.90837	5.39535e-08	1.56324e-06	31.6515	18.8777	26.5893	64.8078	125.225	102.786
Si1g16480	-1.032	0.024682	0.0874899	25.1029	7.26065	14.7718	26.4032	33.5655	38.9879
Si1g16530	-1.59256	0.0102915	0.0443657	5.45716	1.45213	10.3403	7.20086	25.8196	18.9032
Si1g16550	-1.39875	1.47769e-06	2.81809e-05	37.1087	31.9469	26.5893	64.8078	92.9505	96.879
Si1g16710	-1.17365	0.00110593	0.00761702	32.743	43.5639	33.9752	64.8078	65.8399	116.964
Si1g16950	-4.40696	0.0116937	0.0490773	0	0	0	0	1.29098	14.1774
Si1g17000	-4.74997	0.00119974	0.00811953	0	0	0	7.20086	9.03685	3.54436
Si1g17190	4.61007	0.00777675	0.0359319	8.73145	11.617	11.8175	0	1.29098	0
Si1g17200	1.68761	6.63794e-07	1.40424e-05	260.852	197.49	138.855	40.8049	85.2046	60.254
Si1g17390	-1.53415	0.0175196	0.0670531	4.36573	4.35639	7.38591	22.8027	6.4549	16.5403
Si1g17630	1.15528	4.15285e-05	0.000501068	4760.83	9480.96	10607.6	4810.18	2918.9	3426.21
Si1g17690	-1.31849	2.89804e-07	6.83204e-06	100.412	107.458	138.855	268.832	264.651	328.444
Si1g17710	1.03831	1.70633e-10	8.99076e-09	1255.15	1379.52	1119.7	692.483	508.646	626.169
Si1g17730	-4.9133	0.00440668	0.0229167	0	0	0	10.8013	7.74588	3.54436
Si1g17740	-1.94264	1.54521e-09	6.64777e-08	89.4974	132.144	203.851	410.449	599.014	619.081
Si1g17880	-3.80304	2.7929e-11	1.7034e-09	8.73145	17.4256	7.38591	135.616	174.282	154.77
Si1g17950	-5.64208	0.000217234	0.00199979	0	0	0	9.60115	11.6188	15.3589
Si1g18320	2.37544	0.00376713	0.0203099	591.556	1514.57	2704.72	576.069	111.024	239.835
Si1g18430	-2.21125	0.000153711	0.00149927	5.45716	15.9734	1.47718	26.4032	30.9835	47.2581
Si1g18440	-1.27267	6.88247e-06	0.000106081	37.1087	33.399	59.0873	97.2116	111.024	102.786
Si1g18450	-1.30816	0.0498284	0.146744	13.0972	5.80852	7.38591	8.40101	29.6925	28.3548
Si1g18470	-3.72286	0.0136053	0.055302	0	0	0	8.40101	0	1.18145
Si1g18590	-2.74376	0.000699783	0.00527054	2.18286	4.35639	1.47718	26.4032	5.16392	21.2661
Si1g18670	1.72757	2.1236e-09	8.88192e-08	153071	114027	92130.3	40452	33817.2	34204.2
Si1g18720	1.29541	3.8469e-06	6.41695e-05	251.029	399.336	449.063	168.02	140.717	138.23
Si1g18770	-1.53148	3.01836e-08	9.23764e-07	2933.77	2409.08	2720.97	5587.87	9315.71	8409.57
Si1g18910	2.22311	0.000143393	0.00140939	63.303	40.6597	93.0624	27.6033	1.29098	12.996
Si1g18950	-2.69313	0.0405333	0.126321	1.09143	0	2.95436	7.20086	10.3278	8.27016
Si1g19200	-1.94997	0.0189817	0.0714227	8.73145	0	1.47718	20.4024	14.2008	8.27016
Si1g19220	1.0816	2.0226e-07	4.99881e-06	3159.7	4160.35	3729.88	2219.07	1505.28	1495.72
Si1g19380	1.04373	0.000734657	0.00547831	1057.6	742.039	582.009	369.644	386.003	400.512
Si1g19460	2.02486	2.70681e-12	2.0526e-10	960.46	1187.84	1062.09	319.238	180.737	288.274
Si1g19490	1.47627	0.0077028	0.0356797	33.8344	75.5108	51.7013	27.6033	20.6557	9.45161
Si1g19560	4.70847	1.63306e-10	8.69437e-09	62.2116	108.91	150.673	0	6.4549	5.90726
Si1g20010	-1.47906	6.07872e-06	9.58308e-05	40.383	39.2075	56.1329	139.217	95.5325	141.774
Si1g20110	-1.25196	0.0229894	0.0826642	6.54859	7.26065	16.249	34.8042	10.3278	24.8105
Si1g20230	-1.62692	0.000290468	0.00256227	17.4629	8.71278	8.86309	21.6026	42.6023	47.2581
Si1g20410	-5.51523	0.00169347	0.0107546	0	0	0	1.20014	19.3647	12.996
Si1g20480	1.00413	4.15183e-06	6.84957e-05	633.03	601.182	543.603	330.04	264.651	291.819
Si1g20520	-4.42924	0.000724649	0.00541752	0	0	0	7.20086	1.29098	7.08871
Si1g20530	-4.18401	0.00204752	0.0125388	0	0	0	8.40101	0	4.72581
Si1g20670	-1.07777	0.000218876	0.00201056	45.8401	47.9203	51.7013	115.214	92.9505	98.0605
Si1g20810	-3.84961	0.00313804	0.0176015	0	2.90426	0	18.0022	9.03685	11.8145
Si1g20850	-1.35371	0.0043056	0.0225147	18.5543	10.1649	5.90873	34.8042	27.1106	29.5363
Si1g20940	-1.41213	4.44168e-05	0.000532648	32.743	37.7554	53.1785	103.212	116.188	107.512
Si1g21040	-1.11282	3.02433e-07	7.08402e-06	303.418	358.676	432.814	792.095	872.702	699.419
Si1g21140	-1.21029	0.000591925	0.00461037	30.5601	26.1384	39.8839	64.8078	82.6227	75.6129
Si1g21170	-1.03159	8.36112e-05	0.000906143	68.7602	60.9895	60.5644	111.613	138.135	140.593
Si1g21610	-3.28382	1.45182e-05	0.000201308	1.09143	4.35639	4.43154	26.4032	32.2745	33.0806
Si1g21740	-1.75883	0.000310883	0.00270225	18.5543	14.5213	11.8175	66.0079	58.0941	29.5363
Si1g21910	-2.63062	0.0334626	0.109583	2.18286	0	0	2.40029	6.4549	7.08871
Si1g21950	1.85981	0.00484042	0.0246239	9.82289	15.9734	54.6557	12.0014	3.87294	5.90726
Si1g21960	-3.61718	1.40836e-06	2.69592e-05	108.052	901.773	722.342	6438.77	7902.08	6905.59
Si1g21980	-2.48232	1.20585e-10	6.57049e-09	43.6573	188.777	172.83	661.279	797.825	792.754
Si1g22000	2.53706	7.80522e-26	3.62659e-23	6646.82	7770.35	9232.38	1346.56	1292.27	1435.46
Si1g22010	-3.36136	6.67951e-12	4.55186e-10	6.54859	37.7554	63.5188	325.239	415.695	349.71
Si1g22030	-2.90246	1.14876e-06	2.27218e-05	2.18286	30.4947	39.8839	133.216	187.192	212.661
Si1g22120	1.03137	0.00122575	0.00826928	597.013	1100.72	1453.55	616.874	485.408	438.319
Si1g22130	-2.1359	8.31891e-08	2.28101e-06	305.601	894.513	1291.06	2875.54	4327.36	3736.93
Si1g22140	-2.45929	0.000349076	0.00298064	124.423	791.411	802.109	2677.52	3641.85	3123.76
Si1g22150	-5.22582	0.00013945	0.00137763	6.54859	0	104.88	1790.61	1336.16	1033.77
Si1g22200	-1.4117	0.00368612	0.020004	12.0058	11.617	4.43154	26.4032	30.9835	18.9032
Si1g22250	2.31681	6.76792e-12	4.59985e-10	145.16	146.665	156.581	27.6033	20.6557	41.3508
Si1g22270	1.02727	0.0103375	0.0445187	91.6803	75.5108	72.3819	31.2037	47.7662	38.9879
Si1g22380	1.32821	0.00204153	0.01252	38.2001	58.0852	48.747	15.6019	20.6557	21.2661
Si1g22400	-1.01579	0.00104938	0.00731306	380.91	223.628	196.465	508.861	587.396	528.109
Si1g22430	2.45899	0.0268186	0.0931815	7.64002	8.71278	10.3403	1.20014	0	3.54436
Si1g22500	-2.25759	1.222e-06	2.40032e-05	14.1886	11.617	10.3403	72.0086	51.6392	50.8024
Si1g22550	-6.83897	7.05366e-08	1.97433e-06	0	0	0	22.8027	21.9466	38.9879
Si1g22580	-3.93731	0.0284416	0.0970218	0	0	0	0	7.74588	3.54436
Si1g22670	3.34085	0.00184796	0.011552	15.28	31.9469	14.7718	4.80057	1.29098	0
Si1g22700	1.38667	2.54021e-07	6.09532e-06	161.532	169.899	137.378	50.406	56.8031	72.0686
Si1g22740	1.24421	0.0202785	0.0751585	18.5543	24.6862	38.4067	9.60115	10.3278	14.1774
Si1g22820	-1.39433	0.00257994	0.0151182	13.0972	14.5213	33.9752	45.6055	64.549	49.621
Si1g22830	2.17578	4.87435e-13	4.13834e-11	277.224	216.367	330.889	75.6091	43.8933	62.6169
Si1g22880	-1.35516	0.000154768	0.00150613	543.533	227.985	183.17	501.66	973.398	974.698
Si1g22910	1.21624	1.61504e-09	6.90172e-08	3860.39	6117.83	6495.17	2690.72	2303.11	2094.71
Si1g22950	4.22569	0.00803153	0.036789	6.54859	2.90426	2.95436	0	0	0
Si1g22960	1.42237	5.34172e-07	1.15587e-05	40226.9	49802.3	49849	21395	15773.2	15019.8
Si1g23060	5.79197	3.54272e-07	8.09788e-06	37.1087	40.6597	57.6101	0	0	2.3629
Si1g23130	2.81244	0.0359495	0.115748	1.09143	14.5213	10.3403	3.60043	0	0
Si1g23250	3.34693	0.0488944	0.144694	3.2743	10.1649	0	1.20014	0	0
Si1g23290	2.64217	3.74862e-18	7.31266e-16	731.259	1289.49	1450.59	241.229	122.643	191.395
Si1g23390	2.06865	8.66421e-08	2.35047e-06	106.96	113.266	50.2242	15.6019	20.6557	28.3548
Si1g23430	1.21344	0.00898659	0.040079	77.4917	113.266	66.4732	38.4046	30.9835	41.3508
Si1g23470	-1.64753	5.48513e-12	3.81941e-10	104.777	74.0587	112.266	297.636	345.982	270.552
Si1g23590	-2.2936	0.000875952	0.00631096	12.0058	1.45213	1.47718	42.005	15.4918	21.2661
Si1g23800	1.10557	2.73556e-06	4.77834e-05	1777.94	2776.47	2686.99	1338.16	982.435	1043.22
Si1g23850	1.35231	0.000942882	0.00672303	74.2174	45.0161	69.4275	24.0029	16.7827	33.0806
Si1g23890	1.59402	5.94413e-11	3.42895e-09	2113.01	3283.27	3512.74	1006.92	828.809	1114.11
Si1g23940	1.04314	6.65734e-05	0.000746266	152.8	235.245	205.328	115.214	89.0776	82.7016
Si1g23960	-1.0662	7.70622e-06	0.000116805	279.407	408.049	488.947	913.309	724.239	819.927
Si1g23980	-1.84123	0.000278472	0.00247439	94.9546	91.4842	118.175	301.236	438.933	350.891
Si1g24050	-3.0511	0.0434012	0.132765	0	0	0	6.00072	0	0
Si1g24090	-3.88164	0.0116014	0.0487379	0	0	0	2.40029	0	8.27016
Si1g24130	3.07009	0.00564961	0.0278502	7.64002	13.0692	20.6805	3.60043	1.29098	0
Si1g24150	-2.1535	2.30884e-06	4.14634e-05	24.0115	18.8777	31.0208	81.6098	109.733	137.048
Si1g24180	1.55454	9.44083e-10	4.27766e-08	467.133	447.256	494.856	174.021	131.68	173.673
Si1g24210	-3.28698	0.00458695	0.0236473	5.45716	0	0	2.40029	23.2376	33.0806
Si1g24250	-2.35098	0.00648849	0.0311504	1.09143	5.80852	1.47718	16.802	6.4549	17.7218
Si1g24260	-1.09053	0.0383271	0.121193	76.4002	20.3298	25.1121	44.4053	95.5325	122.871
Si1g24270	-1.18244	0.0472578	0.141232	6.54859	8.71278	5.90873	18.0022	19.3647	10.6331
Si1g24280	-1.19584	0.00126116	0.00846794	204.098	121.979	104.88	228.027	429.896	333.169
Si1g24340	-4.41638	0.0130578	0.0536051	0	0	0	1.20014	2.58196	11.8145
Si1g24470	-2.07018	1.09886e-08	3.77438e-07	123.332	42.1118	66.4732	280.834	353.728	348.528
Si1g24650	2.44574	0.0470029	0.140651	3.2743	8.71278	1.47718	1.20014	0	1.18145
Si1g24680	5.72085	2.77753e-16	3.94333e-14	1001.93	946.789	1109.36	9.60115	11.6188	36.625
Si1g24720	-1.27963	6.65815e-05	0.000746266	708.339	413.857	378.158	939.713	1380.06	1327.95
Si1g24730	-1.10799	5.73055e-05	0.000660551	1681.9	1543.62	1192.09	2799.94	3405.6	3318.7
Si1g24760	-1.86285	3.71704e-07	8.43596e-06	31.6515	23.2341	22.1577	96.0115	86.4956	100.423
Si1g24810	-4.62589	0.00101576	0.007143	0	1.45213	0	9.60115	9.03685	16.5403
Si1g24900	1.77431	1.11193e-07	2.94155e-06	636.305	1256.09	1478.66	435.652	231.085	317.811
Si1g25100	-1.67183	1.42752e-08	4.7749e-07	66.5773	103.101	78.2906	325.239	245.286	216.206
Si1g25150	7.16298	2.99132e-08	9.16586e-07	39.2915	31.9469	25.1121	0	0	0
Si1g25220	1.39459	0.040647	0.12656	24.0115	33.399	5.90873	15.6019	1.29098	7.08871
Si1g25280	-1.4511	0.00819531	0.0373784	12.0058	4.35639	2.95436	14.4017	14.2008	27.1734
Si1g25340	2.35065	2.75273e-06	4.80505e-05	62.2116	177.16	264.415	37.2045	24.5286	36.625
Si1g25440	-1.15601	0.0447439	0.135751	12.0058	40.6597	26.5893	33.604	63.258	77.9758
Si1g25480	-1.73667	2.57125e-05	0.000331191	29.4687	42.1118	44.3154	147.618	111.024	125.234
Si1g25540	1.74007	0.019574	0.0731413	72.0345	36.3033	20.6805	25.203	6.4549	7.08871
Si1g25640	5.87154	0.000529279	0.004211	8.73145	5.80852	25.1121	0	0	0
Si1g25740	2.05851	0.00184148	0.0115219	16.3715	15.9734	13.2946	1.20014	3.87294	5.90726
Si1g25790	-1.06063	0.000407355	0.00337766	57.8459	52.2767	63.5188	139.217	121.352	101.605
Si1g25800	1.51241	0.00219719	0.0132552	24.0115	43.5639	41.3611	15.6019	11.6188	10.6331
Si1g25810	2.06043	0.0195686	0.0731317	18.5543	31.9469	14.7718	7.20086	0	8.27016
Si1g25840	-1.83037	4.61659e-07	1.01442e-05	7182.71	7055.9	6582.32	14598.5	33454.4	25993.1
Si1g25880	-1.25263	0.00924857	0.0409179	12.0058	23.2341	25.1121	37.2045	49.0572	55.5282
Si1g25950	1.16157	0.00116366	0.00793633	109.143	90.0321	109.311	40.8049	25.8196	70.8871
Si1g25960	-1.93673	5.88477e-11	3.4101e-09	46.9316	55.181	47.2698	184.822	191.065	194.94
Si1g25970	1.63055	0.0345956	0.112251	28.3772	13.0692	36.9295	9.60115	2.58196	12.996
Si1g26050	-2.47906	0.0125685	0.0519746	1.09143	0	2.95436	6.00072	9.03685	7.08871
Si1g26140	1.29491	0.0214834	0.0784299	9.82289	26.1384	28.0664	8.40101	7.74588	9.45161
Si1g26200	-1.83712	3.40505e-09	1.3362e-07	133.155	110.362	153.627	391.247	513.81	513.931
Si1g26230	-1.30964	2.00512e-08	6.43728e-07	117.875	184.421	181.693	472.857	330.491	389.879
Si1g26290	1.13739	2.01208e-07	4.9776e-06	1619.68	2502.02	2703.24	1196.54	872.702	1031.41
Si1g26350	-1.83258	1.15077e-11	7.52122e-10	62.2116	87.1278	81.245	276.033	291.761	249.286
Si1g26360	1.36431	7.81766e-10	3.58672e-08	7001.54	8810.08	7750.77	3810.46	2641.34	2699.62
Si1g26370	1.61404	3.82743e-10	1.87375e-08	1018.31	1152.99	1174.36	446.453	303.38	342.621
Si1g26500	-1.33828	3.27478e-05	0.000409242	42.5658	45.0161	44.3154	117.614	101.987	113.419
Si1g26570	-1.11777	0.028444	0.0970218	13.0972	4.35639	14.7718	30.0036	18.0737	22.4476
Si1g26580	-2.41003	9.86602e-05	0.00103603	1.09143	8.71278	4.43154	12.0014	36.1474	23.629
Si1g26660	5.69281	7.35539e-05	0.000811251	8.73145	13.0692	13.2946	0	0	0
Si1g26700	-1.32967	0.00175059	0.0110532	18.5543	20.3298	41.3611	52.8063	55.5121	90.9718
Si1g26750	-4.34789	0.000232571	0.00211884	0	0	26.5893	158.419	229.794	145.319
Si1g26930	-1.21898	0.000979786	0.00693393	19.6458	42.1118	67.9503	98.4118	85.2046	113.419
Si1g26980	-1.53161	0.0157616	0.0618153	7.64002	14.5213	1.47718	30.0036	20.6557	17.7218
Si1g27220	-1.2089	9.42817e-05	0.00100015	66.5773	106.006	168.399	236.428	273.688	272.915
Si1g27410	-3.72594	0.0164551	0.0639156	0	0	0	4.80057	1.29098	3.54436
Si1g27440	2.72907	1.33063e-14	1.45317e-12	623.208	1421.64	1679.56	183.622	176.864	200.847
Si1g27550	-4.0945	0.000134234	0.00133476	2.18286	0	1.47718	18.0022	25.8196	22.4476
Si1g27590	1.11467	0.00284819	0.0163233	136.429	66.798	129.992	76.8092	50.3482	27.1734
Si1g27660	-1.6502	1.02004e-05	0.000149125	22.9201	47.9203	45.7926	92.4111	123.934	145.319
Si1g27670	-1.51439	0.0419396	0.129487	2.18286	5.80852	2.95436	8.40101	7.74588	14.1774
Si1g27690	-2.00464	0.0418121	0.12925	0	0	5.90873	18.0022	1.29098	2.3629
Si1g27710	-2.009	4.00805e-05	0.00048688	22.9201	5.80852	14.7718	99.6119	29.6925	49.621
Si1g27720	1.49559	0.0184245	0.0697436	50.2059	33.399	73.8591	30.0036	10.3278	15.3589
Si1g27850	-2.13524	2.61599e-13	2.32124e-11	73.1259	69.7023	63.5188	253.23	386.003	269.371
Si1g27860	1.27074	0.000203172	0.00189077	163.715	184.421	197.942	102.012	52.9301	70.8871
Si1g28010	-1.7081	0.00430342	0.022508	8.73145	29.0426	20.6805	76.8092	64.549	47.2581
Si1g28050	2.01997	2.08804e-08	6.6719e-07	408.196	678.145	710.524	189.623	81.3317	171.31
Si1g28070	-2.88499	8.12338e-26	3.70702e-23	93.8631	68.2501	69.4275	450.054	702.293	568.278
Si1g28080	-1.21196	8.32534e-05	0.000902648	34.9258	71.1544	39.8839	103.212	114.897	116.964
Si1g28270	-2.78262	0.000188537	0.00178315	2.18286	17.4256	2.95436	66.0079	32.2745	53.1653
Si1g28300	7.78185	5.13226e-09	1.95283e-07	91.6803	20.3298	35.4524	0	0	0
Si1g28390	-2.49133	1.7431e-14	1.84834e-12	58.9373	60.9895	135.901	475.257	500.9	453.677
Si1g28460	-1.90883	0.014138	0.0569865	1.09143	1.45213	7.38591	7.20086	11.6188	16.5403
Si1g28650	-2.09996	2.38398e-06	4.26629e-05	10.9143	23.2341	32.498	108.013	50.3482	121.69
Si1g28940	1.20201	9.5729e-09	3.3502e-07	3779.63	4376.72	4524.61	2228.67	1506.57	1775.72
Si1g29040	1.01768	0.015182	0.06017	369.995	151.022	172.83	99.6119	103.278	140.593
Si1g29150	-2.37151	4.73629e-16	6.40402e-14	38.2001	58.0852	47.2698	200.424	243.995	293
Si1g29160	-4.85988	9.7605e-06	0.000143681	0	1.45213	1.47718	26.4032	24.5286	25.9919
Si1g29190	-3.09858	0.00956544	0.0419432	1.09143	1.45213	1.47718	7.20086	9.03685	17.7218
Si1g29200	-2.6031	1.24566e-07	3.27221e-06	74.2174	130.692	113.743	409.249	924.341	598.996
Si1g29210	-2.41361	0.000200004	0.00187036	6.54859	4.35639	2.95436	13.2016	29.6925	33.0806
Si1g29310	1.55628	0.00569697	0.0280243	87.3145	49.3724	72.3819	25.203	28.4015	17.7218
Si1g29330	-1.22533	0.00108149	0.00748577	41.4744	18.8777	35.4524	91.2109	73.5858	61.4355
Si1g29550	-3.47299	0.000973249	0.00690105	2.18286	0	1.47718	16.802	19.3647	7.08871
Si1g29620	-2.86865	0.00383215	0.0206107	0	0	5.90873	18.0022	5.16392	16.5403
Si1g29640	-1.90992	2.03024e-12	1.56274e-10	53.4802	75.5108	81.245	267.632	269.815	246.923
Si1g29700	1.77701	5.37455e-08	1.56227e-06	109.143	153.926	118.175	40.8049	32.2745	37.8065
Si1g29780	2.04519	0.00601888	0.0293367	21.8286	17.4256	26.5893	6.00072	6.4549	3.54436
Si1g29820	-1.32361	0.0240027	0.0856438	5.45716	8.71278	7.38591	26.4032	5.16392	21.2661
Si1g29840	1.86788	0.0495641	0.146192	17.4629	15.9734	45.7926	9.60115	1.29098	10.6331
Si1g30060	1.0172	6.5162e-10	3.03318e-08	1173.29	1306.92	1096.07	624.075	526.72	615.536
Si1g30140	1.63417	0.00110693	0.00762056	33.8344	26.1384	19.2034	9.60115	11.6188	4.72581
Si1g30230	-1.09689	0.0055256	0.0273656	19.6458	33.399	44.3154	75.6091	69.7129	60.254
Si1g30300	-1.08588	0.00295996	0.0167981	36.0173	15.9734	44.3154	57.6069	85.2046	62.6169
Si1g30380	1.60354	0.0448118	0.135925	33.8344	39.2075	48.747	33.604	5.16392	1.18145
Si1g30510	1.32809	0.000236552	0.00214974	156.075	129.24	227.486	86.4103	46.4753	70.8871
Si1g30530	1.01476	5.99088e-06	9.46211e-05	671.231	695.571	469.744	296.435	273.688	339.077
Si1g30680	1.33293	0.0324243	0.106917	18.5543	53.7288	20.6805	9.60115	12.9098	14.1774
Si1g30740	-5.25878	0.00565624	0.0278561	0	0	0	0	10.3278	17.7218
Si1g30790	1.59319	1.36699e-09	5.96617e-08	2289.82	2406.18	2712.11	924.111	748.768	782.121
Si1g30930	-1.69329	1.68262e-11	1.06963e-09	43.6573	52.2767	50.2242	157.219	170.409	142.956
Si1g30990	-1.12285	3.85495e-05	0.000471806	534.802	614.251	422.474	1003.32	1112.82	1306.69
Si1g31040	-1.0542	0.00633047	0.0305351	86.2231	155.378	276.233	346.842	339.528	385.153
Si1g31080	-8.08289	9.26569e-11	5.18128e-09	0	0	0	75.6091	56.8031	66.1613
Si1g31180	-2.23983	1.2907e-14	1.41562e-12	49.1144	40.6597	41.3611	160.819	251.741	210.298
Si1g31230	-1.67786	0.00564863	0.0278502	29.4687	21.782	4.43154	93.6112	51.6392	35.4436
Si1g31510	-1.18532	7.45308e-13	6.1046e-11	760.728	787.055	582.009	1551.79	1789.3	1506.35
Si1g31550	-1.00417	0.047182	0.141022	19.6458	14.5213	7.38591	28.8034	37.4384	18.9032
Si1g31560	-1.00878	0.0435357	0.133032	19.6458	14.5213	8.86309	34.8042	28.4015	24.8105
Si1g31780	-1.40681	0.000195678	0.00183709	53.4802	47.9203	51.7013	178.821	118.77	108.694
Si1g31840	1.01439	1.92615e-08	6.22284e-07	688.694	864.018	912.898	391.247	400.204	427.686
Si1g31900	-1.16548	0.000173491	0.00166176	32.743	40.6597	47.2698	98.4118	82.6227	87.4274
Si1g31920	-1.65298	5.27825e-05	0.000617044	21.8286	21.782	25.1121	80.4096	43.8933	90.9718
Si1g31970	-1.39073	1.64487e-08	5.40987e-07	96.046	159.734	101.926	282.034	335.655	316.629
Si1g32000	-4.42538	0.0383506	0.121203	0	0	0	9.60115	2.58196	3.54436
Si1g32080	3.67895	0.0356072	0.114906	6.54859	5.80852	4.43154	1.20014	0	0
Si1g32120	-1.69558	0.0066783	0.0318879	4.36573	7.26065	16.249	9.60115	34.8564	43.7137
Si1g32190	1.1695	0.00581473	0.0285495	182.269	82.7715	116.697	56.4068	45.1843	68.5242
Si1g32220	-1.6448	0.000593135	0.00461636	16.3715	14.5213	14.7718	38.4046	52.9301	51.9839
Si1g32260	-1.60933	0.0118501	0.0496033	5.45716	7.26065	5.90873	8.40101	24.5286	23.629
Si1g32280	-1.62444	0.00356172	0.0194861	7.64002	27.5905	8.86309	70.8085	15.4918	47.2581
Si1g32400	-1.4346	0.038764	0.122193	7.64002	4.35639	5.90873	15.6019	19.3647	14.1774
Si1g32410	1.2186	0.000260205	0.00233317	126.606	201.846	116.697	56.4068	69.7129	64.9798
Si1g32620	-2.13945	0.0406456	0.12656	5.45716	2.90426	0	2.40029	23.2376	12.996
Si1g32640	-2.9516	1.6641e-12	1.30049e-10	13.0972	7.26065	7.38591	81.6098	72.2948	67.3427
Si1g32700	-1.11007	0.000499908	0.00402114	42.5658	26.1384	32.498	63.6076	90.3685	67.3427
Si1g32780	-1.94074	4.1061e-05	0.000496129	6.54859	30.4947	33.9752	79.2095	77.4588	109.875
Si1g32850	1.33218	1.04726e-05	0.00015293	320.881	537.288	719.387	248.43	152.336	224.476
Si1g32880	-1.21331	0.0282832	0.0966151	4.36573	17.4256	20.6805	34.8042	21.9466	38.9879
Si1g32930	-3.73121	0.00597112	0.0291394	0	0	0	2.40029	1.29098	5.90726
Si1g33000	-1.13372	0.00210619	0.0128111	470.407	834.975	816.881	1492.98	1749.28	1411.83
Si1g33050	-1.80408	2.28396e-09	9.44445e-08	230.292	424.022	449.063	1624.99	979.853	1240.52
Si1g33260	1.14138	9.77487e-08	2.61842e-06	1405.76	1469.56	1765.23	841.301	624.834	636.802
Si1g33300	1.20675	0.00142116	0.0093218	54.5716	68.2501	90.1081	21.6026	34.8564	35.4436
Si1g33370	-1.53335	0.00109473	0.00755084	6.54859	11.617	23.6349	45.6055	42.6023	29.5363
Si1g33410	-1.48816	4.00973e-07	8.95602e-06	78.5831	55.181	44.3154	151.218	184.61	168.948
Si1g33510	-1.71172	0.0117803	0.0493758	6.54859	4.35639	0	12.0014	14.2008	11.8145
Si1g33580	1.01226	0.0157151	0.0616802	38.2001	46.4682	53.1785	20.4024	15.4918	31.8992
Si1g33690	1.08522	0.016722	0.0647178	124.423	126.335	75.3363	61.2073	47.7662	44.8952
Si1g33700	1.3337	7.70785e-12	5.19721e-10	1529.1	1768.7	1587.97	679.281	602.887	655.706
Si1g33830	-2.13447	5.48136e-14	5.40835e-12	139.703	71.1544	91.5852	368.444	526.72	443.044
Si1g33950	1.07858	0.0122324	0.0508787	234.658	434.187	465.312	235.228	152.336	148.863
Si1g34000	1.18783	1.79988e-06	3.33788e-05	406.013	583.757	670.64	300.036	254.323	173.673
Si1g34200	1.1262	0.000685732	0.00520151	153.892	245.41	194.988	128.415	55.5121	87.4274
Si1g34250	-1.58578	0.00968724	0.042303	22.9201	10.1649	7.38591	42.005	33.5655	48.4395
Si1g34290	-1.5164	0.0140011	0.0565687	8.73145	5.80852	10.3403	22.8027	11.6188	36.625
Si1g34340	4.02925	0.00791673	0.0363936	10.9143	2.90426	7.38591	0	1.29098	0
Si1g34390	-4.06838	0.00289253	0.0165218	1.09143	1.45213	0	7.20086	28.4015	8.27016
Si1g34420	-1.26452	0.00243879	0.0144367	33.8344	13.0692	19.2034	55.2066	47.7662	59.0726
Si1g34500	1.72415	2.85948e-09	1.14536e-07	557.722	865.47	1048.8	267.632	209.139	270.552
Si1g34540	-1.51417	0.00456306	0.023544	8.73145	10.1649	4.43154	19.2023	23.2376	24.8105
Si1g34600	-1.25412	4.26119e-06	6.98939e-05	1235.5	2018.46	2240.88	4666.16	3803.22	4631.29
Si1g34940	1.2189	0.00124896	0.00840591	67.6688	135.048	104.88	49.2059	36.1474	46.0766
Si1g35080	1.01541	0.0207623	0.0764996	209.555	107.458	146.241	48.0057	95.5325	86.246
Si1g35100	-1.55452	9.84136e-06	0.000144787	48.023	49.3724	56.1329	177.621	134.262	138.23
Si1g35180	-1.19069	5.48872e-05	0.000637275	413.653	681.049	808.018	1188.14	1707.97	1442.55
Si1g35260	-1.47941	8.92909e-09	3.17361e-07	57.8459	66.798	78.2906	212.425	174.282	176.036
Si1g35280	3.17206	3.49951e-07	8.02063e-06	41.4744	58.0852	54.6557	8.40101	3.87294	4.72581
Si1g35410	-1.13918	9.84789e-05	0.00103522	61.1202	71.1544	39.8839	103.212	131.68	145.319
Si1g35470	1.11471	0.0416474	0.128912	52.3887	23.2341	19.2034	12.0014	21.9466	10.6331
Si1g35480	1.75929	2.39008e-07	5.78395e-06	476.956	451.613	357.478	178.821	68.4219	132.323
Si1g35630	1.25928	0.0167741	0.0648703	22.9201	17.4256	26.5893	12.0014	5.16392	10.6331
Si1g35650	-2.56637	1.99874e-09	8.45661e-08	13.0972	34.8511	70.9047	170.42	271.106	251.649
Si1g35670	-3.41288	1.78073e-09	7.58443e-08	14.1886	2.90426	2.95436	70.8085	77.4588	79.1573
Si1g35720	1.31354	6.49628e-05	0.000731978	64.3945	88.58	72.3819	27.6033	28.4015	34.2621
Si1g35760	-4.40905	1.07151e-05	0.000156025	1.09143	2.90426	0	21.6026	24.5286	37.8065
Si1g35820	1.40109	1.94292e-07	4.85826e-06	343.801	315.112	282.142	136.816	111.024	108.694
Si1g36060	4.03994	0.00753983	0.0350966	7.64002	0	2.95436	0	0	0
Si1g36170	1.08701	0.0125354	0.0518606	120.058	76.9629	82.7222	45.6055	27.1106	59.0726
Si1g36240	-2.03598	0.0138165	0.0559646	3.2743	10.1649	14.7718	20.4024	72.2948	21.2661
Si1g36250	-4.43849	6.71851e-05	0.0007504	2.18286	0	0	15.6019	21.9466	18.9032
Si1g36370	-1.09278	4.02536e-05	0.000488453	63.303	116.17	64.996	174.021	174.282	170.129
Si1g36380	1.0798	0.00326152	0.0181586	554.447	294.783	237.826	213.626	142.008	159.496
Si1g36480	-2.4402	3.76673e-05	0.000463006	5.45716	11.617	0	39.6047	27.1106	25.9919
Si1g36730	-1.04111	1.19567e-09	5.2552e-08	1347.92	1211.08	1134.48	2425.49	2907.29	2271.93
Si1g36850	-5.0013	4.8793e-18	9.10149e-16	2.18286	10.1649	5.90873	218.426	229.794	113.419
Si1g36900	-1.00345	0.000264809	0.00236947	2937.04	2654.5	2434.39	3970.08	6533.65	5588.27
Si1g37010	-1.49329	0.0026818	0.0155652	7.64002	10.1649	22.1577	34.8042	38.7294	36.625
Si1g37380	-2.62359	4.24367e-18	8.15392e-16	53.4802	52.2767	118.175	418.85	460.88	490.302
Si1g37600	2.05074	0.0446797	0.135588	1008.48	1196.56	648.483	374.445	111.024	203.21
Si1g37650	1.79966	1.24589e-07	3.27221e-06	296.869	532.932	573.146	196.824	95.5325	109.875
Si1g38050	1.58976	0.00208992	0.0127404	30.5601	21.782	25.1121	6.00072	15.4918	4.72581
Si1g38060	-1.01046	0.0370005	0.118194	16.3715	34.8511	38.4067	67.208	43.8933	67.3427
Si2g01200	-1.64686	0.0131535	0.053903	4.36573	2.90426	4.43154	9.60115	19.3647	8.27016
Si2g01210	2.02504	2.43421e-09	9.9371e-08	101.503	151.022	100.448	26.4032	24.5286	35.4436
Si2g01250	-2.67066	4.54042e-06	7.38535e-05	6.54859	10.1649	5.90873	49.2059	49.0572	44.8952
Si2g01330	1.58	0.00499202	0.0252566	27.2858	20.3298	25.1121	12.0014	6.4549	5.90726
Si2g01350	2.08054	0.00342158	0.0188689	17.4629	23.2341	16.249	0	5.16392	8.27016
Si2g01410	2.18466	9.76018e-14	9.27217e-12	336.161	225.08	199.419	49.2059	63.258	55.5282
Si2g01440	-1.07722	0.0398496	0.124779	5.45716	13.0692	10.3403	32.4039	7.74588	18.9032
Si2g01500	-9.79163	3.00558e-15	3.57244e-13	0	0	0	240.029	201.393	207.936
Si2g01510	-1.11704	0.00958084	0.0419812	12.0058	8.71278	25.1121	21.6026	40.0204	36.625
Si2g01550	-1.35026	0.000510686	0.00408981	34.9258	14.5213	31.0208	68.4082	63.258	75.6129
Si2g01670	1.06067	4.31078e-05	0.00051841	988.837	1550.88	1883.41	774.093	602.887	741.952
Si2g01760	1.13933	0.00492335	0.0249834	82.9488	60.9895	106.357	39.6047	36.1474	37.8065
Si2g01780	-2.14925	0.0396562	0.124284	3.2743	0	0	7.20086	3.87294	5.90726
Si2g01850	-3.67841	0.0067147	0.0320378	0	0	1.47718	3.60043	5.16392	9.45161
Si2g01880	5.52038	0.00592843	0.028967	3.2743	13.0692	14.7718	0	0	0
Si2g01940	1.45058	0.0308338	0.102866	22.9201	20.3298	16.249	8.40101	3.87294	9.45161
Si2g01990	4.6434	0.00475777	0.0243218	6.54859	4.35639	5.90873	0	0	0
Si2g02030	1.6958	0.0403894	0.126011	14.1886	10.1649	7.38591	0	7.74588	2.3629
Si2g02090	5.83957	1.08933e-07	2.89074e-06	73.1259	39.2075	26.5893	0	2.58196	0
Si2g02130	-2.15049	7.54597e-08	2.09638e-06	18.5543	8.71278	16.249	58.807	76.1678	61.4355
Si2g02140	1.44071	0.0420207	0.129612	19.6458	18.8777	48.747	3.60043	15.4918	12.996
Si2g02180	-1.22687	0.0233513	0.0837615	26.1944	7.26065	16.249	28.8034	56.8031	33.0806
Si2g02210	1.28176	3.88618e-05	0.000474493	156.075	145.213	137.378	64.8078	54.2211	61.4355
Si2g02250	8.1644	1.26255e-10	6.85019e-09	96.046	56.6331	39.8839	0	0	0
Si2g02400	3.66168	0.0468888	0.140375	2.18286	10.1649	4.43154	0	1.29098	0
Si2g02470	3.55721	8.19903e-08	2.25297e-06	61.1202	55.181	54.6557	3.60043	1.29098	9.45161
Si2g02490	-5.71339	3.82069e-12	2.80568e-10	4.36573	0	0	97.2116	90.3685	82.7016
Si2g02510	-5.98191	3.18189e-16	4.46776e-14	5.45716	0	0	160.819	148.463	98.0605
Si2g02520	-1.58733	6.28479e-06	9.85323e-05	58.9373	24.6862	16.249	98.4118	112.315	98.0605
Si2g02590	-1.2407	2.90792e-06	5.03809e-05	151.709	277.357	237.826	512.461	553.83	504.48
Si2g02600	3.16773	2.1389e-07	5.26078e-06	31.6515	47.9203	53.1785	8.40101	5.16392	1.18145
Si2g02660	1.68681	0.0488329	0.144603	15.28	4.35639	35.4524	9.60115	3.87294	3.54436
Si2g02670	-7.47863	2.48249e-09	1.00858e-07	1.09143	0	0	61.2073	92.9505	100.423
Si2g02800	5.54049	0.00329166	0.0182787	15.28	13.0692	2.95436	0	0	0
Si2g02830	2.89205	5.66893e-14	5.5719e-12	111.326	120.527	141.809	8.40101	21.9466	20.0847
Si2g02870	-3.18627	3.66791e-15	4.31951e-13	82.9488	36.3033	26.5893	392.447	491.863	461.948
Si2g03010	3.48698	2.24927e-16	3.22922e-14	157.166	119.075	91.5852	15.6019	7.74588	9.45161
Si2g03070	1.91069	0.00243552	0.0144207	79.6745	56.6331	109.311	37.2045	9.03685	18.9032
Si2g03140	-1.16236	0.0466152	0.139769	9.82289	7.26065	8.86309	28.8034	14.2008	15.3589
Si2g03150	-2.31791	9.18839e-05	0.000977557	7.64002	11.617	1.47718	19.2023	42.6023	42.5323
Si2g03210	-1.71497	0.0311345	0.103707	2.18286	4.35639	2.95436	12.0014	9.03685	9.45161
Si2g03220	-1.82571	1.52589e-07	3.93879e-06	37.1087	72.6065	81.245	211.225	268.524	191.395
Si2g03230	-1.23008	0.000272465	0.00242861	72.0345	85.6757	63.5188	223.227	170.409	125.234
Si2g03280	1.99152	0.0381776	0.120896	20.7372	7.26065	5.90873	0	6.4549	2.3629
Si2g03480	7.5104	5.22955e-09	1.98575e-07	63.303	15.9734	42.8383	0	0	0
Si2g03650	10.2678	4.69877e-17	7.59982e-15	195.366	248.314	389.976	0	0	0
Si2g03690	2.76454	0.00175086	0.0110532	12.0058	15.9734	22.1577	1.20014	2.58196	3.54436
Si2g03700	2.22365	0.00274478	0.015873	15.28	53.7288	35.4524	7.20086	11.6188	3.54436
Si2g03940	-1.87805	2.61051e-06	4.59107e-05	27.2858	33.399	26.5893	108.013	105.86	106.331
Si2g04050	-1.66728	1.95472e-06	3.59374e-05	27.2858	34.8511	38.4067	127.215	74.8768	114.601
Si2g04100	-1.0762	0.000855825	0.00619259	371.087	197.49	156.581	357.643	588.687	588.363
Si2g04200	2.33003	2.20306e-06	3.9872e-05	52.3887	166.995	141.809	28.8034	14.2008	28.3548
Si2g04260	-1.57585	3.14594e-05	0.000395836	18.5543	33.399	35.4524	68.4082	109.733	79.1573
Si2g04290	1.77886	1.35195e-08	4.53997e-07	241.206	450.161	397.362	135.616	85.2046	95.6976
Si2g04300	2.9493	0.00543123	0.0270082	16.3715	8.71278	22.1577	0	2.58196	3.54436
Si2g04510	1.02638	0.000128962	0.00129138	2449.17	4003.52	3790.45	2207.06	1340.04	1480.36
Si2g04550	3.76084	0.0106848	0.0456701	3.2743	5.80852	0	0	0	0
Si2g04610	-1.14721	3.94343e-09	1.52689e-07	858.957	691.214	618.939	1339.36	1766.06	1704.83
Si2g04630	-1.89079	0.00202393	0.0124301	5.45716	13.0692	1.47718	13.2016	30.9835	29.5363
Si2g04730	1.31878	1.29555e-06	2.50627e-05	733.442	869.826	1079.82	507.661	263.36	303.633
Si2g04800	-1.98861	0.0146736	0.0586007	1.09143	2.90426	5.90873	12.0014	6.4549	18.9032
Si2g04830	2.96654	0.0114278	0.0481772	0	11.617	17.7262	0	1.29098	2.3629
Si2g04840	2.30424	0.00128031	0.00857626	26.1944	29.0426	10.3403	6.00072	1.29098	5.90726
Si2g04850	-2.51232	0.0114283	0.0481772	4.36573	0	1.47718	18.0022	0	17.7218
Si2g04870	1.15312	0.0286134	0.0974563	45.8401	71.1544	33.9752	15.6019	14.2008	37.8065
Si2g04880	1.5722	0.00883609	0.0395181	25.1029	45.0161	16.249	16.802	1.29098	10.6331
Si2g04900	-3.07252	0.0423231	0.130356	0	0	0	1.20014	3.87294	1.18145
Si2g05000	-1.65111	1.78413e-05	0.000240853	26.1944	14.5213	13.2946	60.0072	60.676	53.1653
Si2g05040	-5.12272	6.62801e-24	2.60583e-21	10.9143	4.35639	0	117.614	245.286	218.569
Si2g05080	1.10603	0.00831157	0.0377539	53.4802	43.5639	79.7678	14.4017	30.9835	36.625
Si2g05140	1.93588	3.4367e-14	3.48512e-12	217.195	288.974	354.524	72.0086	65.8399	86.246
Si2g05320	-1.66839	0.0141668	0.057067	3.2743	8.71278	2.95436	13.2016	18.0737	15.3589
Si2g05330	4.54561	0.000240655	0.00218005	13.0972	18.8777	25.1121	0	0	2.3629
Si2g05380	-4.90899	0.00207629	0.0126755	0	0	0	6.00072	7.74588	8.27016
Si2g05490	1.15595	1.41651e-05	0.000197054	294.687	278.809	184.648	117.614	127.807	95.6976
Si2g05650	3.48098	0.0318387	0.105458	6.54859	7.26065	13.2946	1.20014	0	1.18145
Si2g05660	1.03689	8.82207e-05	0.000946465	415.836	367.389	291.005	169.22	172.991	181.944
Si2g05680	1.79761	0.00111174	0.00763578	51.2973	30.4947	32.498	9.60115	12.9098	10.6331
Si2g05770	4.11386	1.45884e-06	2.78421e-05	28.3772	63.8938	118.175	0	2.58196	9.45161
Si2g05790	1.60488	0.00258947	0.0151496	16.3715	50.8246	48.747	10.8013	9.03685	17.7218
Si2g05820	1.25431	5.19269e-07	1.12935e-05	1787.77	3258.58	3370.93	1387.37	973.398	1166.09
Si2g05860	1.12791	0.010233	0.0441805	25.1029	42.1118	32.498	12.0014	16.7827	16.5403
Si2g05910	-3.73209	0.000852071	0.00617021	0	1.45213	2.95436	16.802	24.5286	12.996
Si2g05980	-1.81456	0.012829	0.0527675	1.09143	8.71278	0	18.0022	6.4549	8.27016
Si2g05990	1.37918	0.0148726	0.0592652	18.5543	14.5213	7.38591	3.60043	6.4549	5.90726
Si2g06020	-3.60641	0.00220621	0.0132994	2.18286	0	0	15.6019	2.58196	12.996
Si2g06030	-6.55983	2.15697e-07	5.28489e-06	1.09143	0	0	28.8034	50.3482	55.5282
Si2g06070	-1.12787	0.0302867	0.101519	17.4629	72.6065	63.5188	139.217	96.8234	96.879
Si2g06080	-1.61358	0.0423078	0.130325	39.2915	36.3033	64.996	328.839	46.4753	54.3468
Si2g06210	1.46743	0.000528998	0.00421007	66.5773	116.17	56.1329	26.4032	40.0204	20.0847
Si2g06230	3.4928	0.0251596	0.0888179	4.36573	0	2.95436	0	0	0
Si2g06260	5.07581	0.000134409	0.00133599	21.8286	14.5213	7.38591	0	0	1.18145
Si2g06300	-1.95375	0.00334685	0.0185229	5.45716	2.90426	5.90873	19.2023	10.3278	25.9919
Si2g06310	-4.42965	8.12355e-21	2.28129e-18	8.73145	8.71278	4.43154	97.2116	180.737	200.847
Si2g06320	-7.27825	3.5368e-09	1.382e-07	1.09143	0	0	82.8099	59.385	79.1573
Si2g06330	-7.06223	8.05994e-16	1.04554e-13	2.18286	0	1.47718	139.217	192.356	193.758
Si2g06340	-5.2445	6.21699e-44	8.36185e-41	21.8286	4.35639	4.43154	384.046	438.933	435.956
Si2g06350	-4.51052	1.16699e-10	6.39966e-09	8.73145	0	0	66.0079	71.0039	90.9718
Si2g06360	-3.67445	6.1061e-08	1.74543e-06	7.64002	0	5.90873	37.2045	65.8399	76.7944
Si2g06370	-4.08072	8.5956e-08	2.33979e-06	3.2743	0	4.43154	32.4039	55.5121	44.8952
Si2g06420	-2.35019	1.16828e-15	1.4635e-13	44.7487	26.1384	22.1577	124.815	187.192	173.673
Si2g06490	-4.08453	0.00587481	0.0287717	0	1.45213	0	4.80057	5.16392	14.1774
Si2g06500	1.93422	0.00070088	0.00527636	32.743	52.2767	35.4524	8.40101	3.87294	18.9032
Si2g06510	1.23171	0.00215337	0.0130371	77.4917	75.5108	88.6309	30.0036	37.4384	35.4436
Si2g06520	-3.12592	0.0268764	0.0933061	1.09143	0	1.47718	7.20086	1.29098	14.1774
Si2g06560	1.1375	3.0229e-05	0.000383186	206.281	227.985	257.03	139.217	76.1678	98.0605
Si2g06610	-1.45682	1.38018e-05	0.000193051	50.2059	84.2236	113.743	223.227	245.286	207.936
Si2g06670	-8.01559	1.47473e-09	6.37678e-08	0	0	0	56.4068	81.3317	51.9839
Si2g06780	2.18284	4.30668e-12	3.11777e-10	180.086	181.516	261.461	25.203	51.6392	60.254
Si2g06830	4.10559	0.00834169	0.0378434	1.09143	13.0692	8.86309	0	0	1.18145
Si2g06860	4.19624	0.00730354	0.0343077	26.1944	58.0852	69.4275	3.60043	0	4.72581
Si2g06870	-3.83813	1.0439e-30	7.62197e-28	141.886	278.809	326.457	3481.62	3627.65	3547.9
Si2g06920	-7.10982	4.65414e-16	6.32642e-14	0	1.45213	2.95436	208.825	169.118	170.129
Si2g07020	6.84885	0.000120793	0.00122787	1436.32	1482.63	1172.88	0	0	35.4436
Si2g07100	2.89107	1.59205e-20	4.19432e-18	345.984	338.346	214.191	33.604	46.4753	41.3508
Si2g07150	-4.80541	1.22383e-16	1.85059e-14	5.45716	0	5.90873	116.414	103.278	108.694
Si2g07160	-2.47177	8.9244e-09	3.17361e-07	39.2915	21.782	45.7926	195.623	167.827	230.383
Si2g07230	-2.62356	7.5321e-05	0.000828239	6.54859	1.45213	1.47718	20.4024	19.3647	23.629
Si2g07340	-1.17899	1.07811e-05	0.000156841	617.75	498.081	497.81	952.914	1479.46	1223.98
Si2g07370	1.42951	0.000890576	0.00640368	79.6745	58.0852	94.5396	39.6047	18.0737	28.3548
Si2g07420	2.26849	0.0150746	0.0598577	45.8401	17.4256	5.90873	1.20014	2.58196	10.6331
Si2g07470	-1.48674	0.000309911	0.00269879	27.2858	45.0161	57.6101	165.62	71.0039	124.052
Si2g07510	-1.48095	0.000847299	0.00614785	24.0115	5.80852	31.0208	45.6055	54.2211	70.8871
Si2g07600	-5.86986	1.47209e-05	0.000203677	0	0	0	13.2016	15.4918	14.1774
Si2g07610	4.20859	2.52944e-10	1.28765e-08	142.978	127.788	203.851	12.0014	7.74588	5.90726
Si2g07660	1.20443	2.35592e-08	7.44198e-07	948.454	1001.97	747.454	400.848	388.585	381.609
Si2g07790	4.48473	0.00895362	0.0399598	7.64002	4.35639	2.95436	0	0	0
Si2g07850	1.63917	2.63493e-11	1.61477e-09	1776.85	2256.61	2172.93	771.692	698.42	522.202
Si2g08100	2.76383	0.0268235	0.0931859	13.0972	5.80852	14.7718	0	3.87294	1.18145
Si2g08180	-3.35531	0.0122726	0.051007	0	1.45213	0	7.20086	2.58196	4.72581
Si2g08200	2.0102	1.25776e-06	2.4536e-05	178.995	259.931	299.868	72.0086	40.0204	70.8871
Si2g08530	1.11454	0.013209	0.054078	51.2973	55.181	116.697	27.6033	34.8564	40.1694
Si2g08650	-4.32061	0.031584	0.104794	0	0	0	8.40101	3.87294	2.3629
Si2g08750	1.03279	8.78332e-08	2.37521e-06	4163.81	4272.17	3933.73	2345.08	1870.63	1830.07
Si2g09110	-4.10121	0.0391496	0.122968	0	0	0	3.60043	9.03685	0
Si2g09150	1.29186	1.60451e-05	0.000220093	2086.82	3691.32	4328.14	1347.76	1310.34	1468.54
Si2g09280	7.52059	2.48023e-09	1.00858e-07	50.2059	36.3033	36.9295	0	0	0
Si2g09380	-4.05341	0.00443653	0.0230485	0	0	0	4.80057	2.58196	4.72581
Si2g09440	1.01508	0.00214367	0.0129844	961.551	2252.25	3150.83	1206.14	812.026	1129.47
Si2g09570	-3.16516	1.61687e-19	3.62448e-17	17.4629	30.4947	44.3154	258.031	336.946	218.569
Si2g09690	-1.84747	0.0343209	0.111601	3.2743	2.90426	4.43154	20.4024	12.9098	4.72581
Si2g09810	-2.14449	0.000418575	0.00345947	4.36573	5.80852	7.38591	15.6019	36.1474	24.8105
Si2g09840	4.70784	0.000925762	0.00662128	9.82289	1.45213	5.90873	0	0	0
Si2g09860	-1.79452	2.27313e-06	4.08796e-05	20.7372	18.8777	16.249	58.807	76.1678	60.254
Si2g09870	-4.73351	0.000334281	0.00287435	0	0	0	4.80057	5.16392	9.45161
Si2g09880	-4.09015	0.0361881	0.116252	0	0	0	3.60043	7.74588	1.18145
Si2g09900	2.18325	0.0019712	0.0121706	17.4629	31.9469	17.7262	3.60043	6.4549	4.72581
Si2g09910	4.17133	0.0208671	0.076775	3.2743	5.80852	14.7718	0	0	1.18145
Si2g09940	6.1448	2.90887e-07	6.84496e-06	149.526	233.793	376.681	0	0	10.6331
Si2g10000	1.34228	4.50602e-05	0.000539098	3850.57	4646.82	3667.84	2177.06	1352.95	1267.7
Si2g10010	1.01615	6.57411e-05	0.000738792	280.498	425.474	518.491	205.225	203.975	194.94
Si2g10070	-4.02147	0.00852852	0.0384589	1.09143	0	0	10.8013	6.4549	5.90726
Si2g10130	-1.05376	0.000477989	0.00387286	432.207	834.975	1215.72	1528.98	1834.48	1785.17
Si2g10340	1.54888	0.0289378	0.0981948	10.9143	30.4947	16.249	3.60043	6.4549	9.45161
Si2g10560	-3.46543	0.00891153	0.0398043	0	1.45213	0	6.00072	1.29098	8.27016
Si2g10580	-1.61837	0.000235418	0.00214172	176.812	162.639	155.104	631.276	450.552	437.137
Si2g10700	2.14406	0.000184151	0.00174814	40.383	58.0852	63.5188	22.8027	7.74588	5.90726
Si2g10720	1.03513	1.6906e-05	0.000230172	180.086	254.123	251.121	136.816	101.987	94.5161
Si2g10770	1.01708	0.000282514	0.00250509	415.836	604.086	754.84	346.842	245.286	283.548
Si2g10780	2.28894	0.0445249	0.135213	17.4629	2.90426	8.86309	0	1.29098	4.72581
Si2g10800	-3.0499	0.0482972	0.143466	0	0	0	6.00072	0	0
Si2g10820	-4.30313	0.00362923	0.0197741	0	0	0	10.8013	0	3.54436
Si2g10900	2.9153	3.70933e-06	6.24453e-05	45.8401	75.5108	35.4524	7.20086	6.4549	7.08871
Si2g10960	-3.26741	0.00978356	0.0425742	2.18286	1.45213	0	8.40101	15.4918	12.996
Si2g11030	-1.12716	0.00157777	0.010169	27.2858	26.1384	25.1121	75.6091	46.4753	49.621
Si2g11110	1.38999	0.00060634	0.00470996	205.189	502.437	741.545	208.825	161.372	181.944
Si2g11130	1.30683	0.00174448	0.0110238	142.978	219.272	391.453	121.215	63.258	119.327
Si2g11380	-2.66818	0.00660461	0.031601	0	0	4.43154	10.8013	2.58196	11.8145
Si2g11420	1.21164	0.0347566	0.112702	44.7487	15.9734	42.8383	12.0014	10.3278	22.4476
Si2g11490	-2.11484	0.00638049	0.0307011	5.45716	1.45213	1.47718	7.20086	9.03685	22.4476
Si2g11530	3.5652	0.0273914	0.0946153	2.18286	1.45213	4.43154	0	0	0
Si2g11630	-2.43185	1.1231e-15	1.42084e-13	1194.03	1880.51	2022.26	6534.78	11253.5	9704.44
Si2g11640	-2.00418	0.00409437	0.0216404	3.2743	8.71278	2.95436	21.6026	21.9466	15.3589
Si2g11730	-1.20383	0.00121758	0.00822939	30.5601	27.5905	48.747	104.413	67.1309	73.25
Si2g11810	-3.26747	0.0097281	0.0424258	2.18286	0	0	8.40101	10.3278	5.90726
Si2g11820	1.42691	0.0154169	0.0607804	81.8574	55.181	16.249	33.604	15.4918	8.27016
Si2g12090	1.95178	0.046221	0.138897	18.5543	10.1649	8.86309	2.40029	3.87294	3.54436
Si2g12100	-3.45226	2.70073e-14	2.74969e-12	13.0972	8.71278	19.2034	210.025	123.934	113.419
Si2g12170	-1.97173	1.00996e-07	2.69693e-06	172.446	100.197	39.8839	388.847	454.425	392.242
Si2g12330	-2.11796	3.98905e-13	3.4556e-11	2019.15	4738.3	4362.12	15389.4	17305.6	15560.9
Si2g12420	-1.49638	0.00027041	0.0024162	15.28	10.1649	20.6805	32.4039	51.6392	46.0766
Si2g12540	-1.09419	1.17379e-05	0.000167952	66.5773	63.8938	82.7222	178.821	135.553	139.411
Si2g12640	-6.34491	1.57701e-06	2.97478e-05	0	0	0	16.802	15.4918	27.1734
Si2g12650	-1.07723	0.000383555	0.00322108	627.573	328.182	351.569	913.309	934.669	915.625
Si2g12670	-4.15199	4.27267e-06	7.00372e-05	4.36573	0	0	44.4053	25.8196	20.0847
Si2g12730	-2.37577	3.84849e-07	8.65218e-06	44.7487	8.71278	19.2034	94.8114	148.463	142.956
Si2g12800	-4.85961	1.31878e-08	4.44611e-07	4.36573	0	0	36.0043	63.258	49.621
Si2g12810	-1.90326	8.74106e-15	1.00169e-12	81.8574	75.5108	44.3154	253.23	262.069	245.742
Si2g12900	2.76871	0.0496119	0.146287	2.18286	5.80852	8.86309	1.20014	0	1.18145
Si2g12920	1.44602	0.0167846	0.0648804	32.743	11.617	28.0664	10.8013	6.4549	9.45161
Si2g13010	1.29186	9.27372e-07	1.89146e-05	2242.89	1778.86	1858.29	819.698	711.33	870.73
Si2g13040	-3.25601	0.00390023	0.0208734	1.09143	0	2.95436	8.40101	14.2008	15.3589
Si2g13050	6.45939	6.72701e-18	1.22792e-15	6241.9	5966.81	7006.27	18.0022	19.3647	180.762
Si2g13120	1.20021	4.55523e-05	0.000544475	664.682	1263.35	1648.53	505.26	512.519	537.561
Si2g13130	-3.89006	8.65796e-05	0.000932382	3.2743	0	0	36.0043	9.03685	11.8145
Si2g13180	-5.44319	6.13317e-142	7.83665e-138	52.3887	62.4416	66.4732	2955.95	2538.07	2341.64
Si2g13190	2.32932	2.42947e-46	4.13901e-43	912.437	797.22	732.682	163.22	162.663	160.677
Si2g13220	-1.05047	0.00782979	0.0361002	22.9201	20.3298	28.0664	64.8078	38.7294	43.7137
Si2g13360	-1.58427	3.28366e-10	1.64242e-08	251.029	165.543	242.258	524.463	840.427	614.355
Si2g13410	-1.07449	5.61694e-05	0.0006498	369.995	293.33	251.121	464.456	837.845	627.351
Si2g13470	-1.16469	0.0156766	0.0615667	21.8286	47.9203	45.7926	62.4075	108.442	86.246
Si2g13480	-3.17968	7.02208e-10	3.24502e-08	4.36573	7.26065	22.1577	100.812	91.6595	103.968
Si2g13580	-1.60732	6.4053e-10	2.99246e-08	312.15	172.804	233.395	499.26	846.882	849.464
Si2g13640	1.0788	0.00306598	0.0172884	252.121	544.549	522.922	284.434	170.409	168.948
Si2g13690	-2.44621	0.00186979	0.0116657	3.2743	2.90426	2.95436	15.6019	15.4918	18.9032
Si2g13730	1.05308	1.64557e-12	1.28995e-10	2195.96	1892.13	1621.95	900.108	902.394	951.069
Si2g13790	-1.0402	0.00213491	0.0129468	503.15	229.437	209.76	447.654	783.624	712.415
Si2g13930	6.36993	5.05144e-22	1.72119e-19	335.07	145.213	221.577	0	0	8.27016
Si2g13940	-1.92845	3.99244e-08	1.18774e-06	61.1202	46.4682	17.7262	165.62	158.79	159.496
Si2g14010	-1.30824	2.12722e-07	5.24215e-06	157.166	162.639	98.9712	288.034	366.638	385.153
Si2g14030	1.27416	7.2881e-05	0.000804872	188.818	159.734	131.469	81.6098	58.0941	59.0726
Si2g14180	3.98031	0.00464013	0.0238541	2.18286	15.9734	20.6805	2.40029	0	0
Si2g14210	2.50817	0.039819	0.124733	18.5543	5.80852	2.95436	3.60043	1.29098	0
Si2g14280	1.37276	0.00464741	0.0238775	29.4687	81.3193	143.287	24.0029	29.6925	43.7137
Si2g14380	-3.35396	5.04692e-22	1.72119e-19	65.4859	178.612	124.083	1046.53	1442.02	1257.06
Si2g14480	4.94248	0.0162009	0.0631506	3.2743	8.71278	8.86309	0	0	0
Si2g14550	-1.98028	3.41377e-19	7.26991e-17	151.709	97.2928	103.403	386.446	535.756	479.669
Si2g14580	1.1593	7.74758e-06	0.000117362	1170.01	849.497	666.209	397.248	366.638	439.5
Si2g14690	1.26209	0.00048762	0.0039409	205.189	164.091	135.901	27.6033	89.0776	94.5161
Si2g14740	-2.82277	1.09676e-07	2.90743e-06	4.36573	7.26065	8.86309	42.005	59.385	40.1694
Si2g14750	1.03604	5.39066e-05	0.00062718	254.304	216.367	212.714	115.214	92.9505	125.234
Si2g14760	-1.46961	5.47005e-08	1.57951e-06	156.075	103.101	149.195	327.639	406.658	399.331
Si2g14830	-2.67785	5.80626e-10	2.74268e-08	221.561	884.348	1035.5	3041.16	5556.37	5093.24
Si2g15080	-1.13536	0.0338503	0.110577	7.64002	7.26065	10.3403	15.6019	20.6557	18.9032
Si2g15130	1.73724	0.0441724	0.134528	10.9143	20.3298	41.3611	14.4017	0	7.08871
Si2g15150	1.81825	8.02599e-07	1.66346e-05	347.075	400.788	434.291	158.419	73.5858	102.786
Si2g15220	-1.82265	0.00335765	0.0185684	4.36573	11.617	2.95436	21.6026	20.6557	23.629
Si2g15250	1.63676	0.00708701	0.0334581	15.28	13.0692	39.8839	9.60115	0	11.8145
Si2g15290	-3.34936	0.0128177	0.0527296	1.09143	0	0	12.0014	0	2.3629
Si2g15450	1.18187	0.0124162	0.0514825	33.8344	45.0161	53.1785	22.8027	27.1106	8.27016
Si2g15510	1.98454	0.00034278	0.00293557	102.595	258.479	586.441	122.415	36.1474	80.3387
Si2g15530	1.54606	0.0407	0.126624	14.1886	7.26065	42.8383	6.00072	5.16392	10.6331
Si2g15780	-1.17971	0.00363049	0.0197741	52.3887	84.2236	116.697	270.032	134.262	166.585
Si2g15920	1.01154	0.00168251	0.010693	264.127	149.569	211.237	132.016	83.9136	94.5161
Si2g16080	-1.53666	1.54474e-14	1.65171e-12	1780.13	1924.07	2029.65	4796.97	6395.51	5440.59
Si2g16100	-1.40038	4.08262e-07	9.08809e-06	184.452	246.862	354.524	699.684	595.141	773.851
Si2g16220	4.05477	1.71571e-05	0.000232846	40.383	18.8777	20.6805	0	0	4.72581
Si2g16230	5.96592	1.15587e-16	1.76876e-14	158.258	101.649	119.652	0	0	5.90726
Si2g16240	4.48884	1.21013e-08	4.11783e-07	959.369	418.214	379.636	10.8013	45.1843	22.4476
Si2g16310	7.55048	4.63572e-09	1.77079e-07	65.4859	29.0426	31.0208	0	0	0
Si2g16340	-2.4722	0.000108466	0.00111994	14.1886	2.90426	8.86309	68.4082	42.6023	36.625
Si2g16420	5.01261	9.95589e-77	6.36057e-73	945.18	922.103	735.636	18.0022	28.4015	34.2621
Si2g16430	1.05471	2.39432e-10	1.22601e-08	1119.81	910.486	819.836	465.656	469.916	438.319
Si2g16480	-1.64488	2.66408e-07	6.36268e-06	38.2001	30.4947	38.4067	126.015	104.569	105.149
Si2g16520	1.22191	8.81117e-06	0.000131294	285.955	445.804	512.582	216.026	148.463	167.766
Si2g16530	-2.20326	1.88134e-09	7.97305e-08	96.046	328.182	385.544	1312.96	1260	1144.83
Si2g16620	-4.10316	0.0119958	0.0500739	1.09143	0	0	2.40029	10.3278	11.8145
Si2g16630	-1.74124	0.0103815	0.0446332	5.45716	4.35639	1.47718	15.6019	11.6188	11.8145
Si2g16850	1.48615	9.27765e-12	6.13312e-10	539.167	524.219	394.407	177.621	157.499	185.488
Si2g16890	1.10351	8.29118e-05	0.000899707	475.864	837.879	793.246	420.05	269.815	289.456
Si2g16980	-1.33317	3.84392e-06	6.41616e-05	308.875	473.395	472.698	1180.94	1106.37	870.73
Si2g17120	1.15112	3.2749e-05	0.000409242	2268	1452.13	1190.61	682.882	631.289	897.903
Si2g17190	-1.41264	1.76187e-10	9.2643e-09	58.9373	66.798	84.1993	184.822	182.028	187.851
Si2g17300	1.42433	1.68356e-10	8.94457e-09	965.917	846.592	768.134	291.635	342.109	328.444
Si2g17340	1.33578	5.4705e-12	3.81941e-10	15406.7	18234.4	20624.4	7974.95	6500.08	7022.55
Si2g17360	1.08017	7.3718e-09	2.69894e-07	867.688	1046.99	1000.05	384.046	522.847	471.399
Si2g17380	-2.14133	0.000558704	0.00439855	7.64002	13.0692	7.38591	48.0057	34.8564	40.1694
Si2g17410	-5.18164	3.16656e-10	1.59309e-08	4.36573	0	0	50.406	81.3317	55.5282
Si2g17420	-4.88116	7.2405e-06	0.000111196	1.09143	1.45213	0	26.4032	32.2745	18.9032
Si2g17430	-1.71397	1.9014e-11	1.19681e-09	94.9546	84.2236	57.6101	295.235	232.376	254.012
Si2g17480	1.3576	8.63483e-08	2.34498e-06	197.549	200.394	242.258	105.613	61.967	81.5202
Si2g17540	-3.50954	0.0125312	0.0518599	2.18286	0	0	1.20014	16.7827	10.6331
Si2g17750	-1.0981	0.00037734	0.00317933	88.406	137.952	168.399	208.825	296.925	335.532
Si2g17850	1.40676	9.43101e-10	4.27766e-08	614.476	644.746	720.865	268.832	224.63	252.831
Si2g17980	1.03963	0.0490149	0.144924	20.7372	60.9895	56.1329	33.604	9.03685	23.629
Si2g18060	-3.55361	0.0174806	0.066954	0	0	0	3.60043	3.87294	1.18145
Si2g18270	-1.22373	1.24019e-05	0.000175877	222.652	390.623	391.453	826.899	735.858	778.577
Si2g18280	1.2114	0.00122345	0.00825597	1521.46	710.092	666.209	483.658	355.019	413.508
Si2g18350	1.04486	6.89718e-05	0.000766875	244.481	408.049	450.54	222.027	158.79	152.407
Si2g18430	-5.1642	3.28421e-10	1.64242e-08	4.36573	0	0	58.807	65.8399	60.254
Si2g18440	-4.04303	9.87447e-22	3.20373e-19	28.3772	20.3298	26.5893	541.265	586.003	518.992
Si2g18460	-1.70729	0.000255531	0.00229609	9.82289	10.1649	16.249	39.6047	33.5655	43.7137
Si2g18530	4.93069	0.00283221	0.0162463	8.73145	2.90426	8.86309	0	0	0
Si2g18630	1.20067	8.75122e-06	0.000130553	300.144	241.054	224.532	100.812	113.606	119.327
Si2g18640	1.30813	0.0237238	0.0848394	29.4687	23.2341	16.249	12.0014	7.74588	8.27016
Si2g18720	1.05247	0.0437307	0.133517	24.0115	13.0692	20.6805	10.8013	9.03685	8.27016
Si2g18770	1.27871	0.000324916	0.00281179	247.755	137.952	106.357	52.8063	47.7662	102.786
Si2g18780	2.16042	1.97349e-07	4.92024e-06	364.538	139.405	166.921	55.2066	51.6392	43.7137
Si2g18810	-3.44304	2.09259e-08	6.67617e-07	7.64002	10.1649	1.47718	79.2095	64.549	68.5242
Si2g18860	-1.49273	2.25352e-05	0.000296535	36.0173	18.8777	56.1329	118.814	86.4956	106.331
Si2g18890	5.74548	2.0024e-05	0.000266935	20.7372	2.90426	11.8175	0	0	0
Si2g18930	3.18989	8.9883e-07	1.83904e-05	27.2858	34.8511	50.2242	2.40029	5.16392	4.72581
Si2g18940	1.45888	0.00184179	0.0115219	37.1087	26.1384	33.9752	15.6019	12.9098	7.08871
Si2g19000	-3.47359	0.0234902	0.0841216	1.09143	0	0	9.60115	3.87294	2.3629
Si2g19070	1.00421	1.97973e-08	6.3718e-07	4579.65	4247.48	3574.78	2183.06	2065.57	1935.22
Si2g19110	-2.15762	1.3564e-07	3.53702e-06	19.6458	8.71278	28.0664	72.0086	87.7866	92.1532
Si2g19190	-1.09213	0.000916336	0.00656858	85.1317	45.0161	56.1329	124.815	147.172	128.778
Si2g19290	-1.00346	1.27359e-05	0.000179915	73.1259	50.8246	75.3363	127.215	138.135	135.867
Si2g19300	1.84074	4.96611e-05	0.000584564	240.115	396.432	608.599	222.027	52.9301	72.0686
Si2g19410	-1.45573	6.06592e-14	5.93926e-12	628.665	917.747	833.13	2161.46	2380.57	1977.75
Si2g19450	-2.08685	2.94335e-09	1.17527e-07	1143.82	2355.36	2837.67	8651.84	8710.24	9549.67
Si2g19470	-1.13782	0.00314698	0.0176301	60.0288	90.0321	67.9503	74.4089	242.704	161.859
Si2g19630	-1.36536	2.87536e-10	1.45793e-08	120.058	133.596	122.606	274.833	366.638	327.262
Si2g19780	-1.02504	0.00927125	0.0409821	57.8459	49.3724	90.1081	104.413	104.569	191.395
Si2g19790	-3.94415	0.0137225	0.0556719	0	0	1.47718	2.40029	7.74588	11.8145
Si2g19870	-2.95935	2.38153e-06	4.26489e-05	5.45716	4.35639	4.43154	33.604	47.7662	30.7177
Si2g19910	-1.09628	0.000918724	0.00658016	116.783	68.2501	78.2906	127.215	202.684	236.29
Si2g19990	1.06246	5.3762e-06	8.60832e-05	995.386	1113.78	1101.98	600.072	415.695	521.02
Si2g20030	1.19998	2.26269e-05	0.000297443	275.041	169.899	193.511	78.0093	96.8234	103.968
Si2g20070	1.10413	3.15481e-05	0.000396757	732.351	1347.58	1598.31	636.076	464.753	608.448
Si2g20290	-1.97179	9.45237e-09	3.31352e-07	103.686	31.9469	82.7222	214.826	330.491	317.811
Si2g20300	-1.3948	1.95974e-07	4.89074e-06	176.812	156.83	129.992	308.437	508.646	405.238
Si2g20380	1.37007	1.88633e-05	0.000253312	1536.74	1664.14	1763.75	960.115	411.822	548.194
Si2g20440	-2.11242	2.06034e-06	3.75817e-05	78.5831	482.107	506.673	1350.16	1662.78	1593.78
Si2g20500	3.613	4.70994e-13	4.0255e-11	101.503	126.335	146.241	12.0014	9.03685	9.45161
Si2g20600	-1.34059	0.00117943	0.0080118	46.9316	18.8777	54.6557	122.415	89.0776	94.5161
Si2g20710	3.83473	0.0170442	0.0656464	1.09143	4.35639	4.43154	0	0	0
Si2g20730	1.01679	0.000978451	0.00692737	956.094	2009.75	2523.03	1130.54	693.256	887.27
Si2g20760	-1.56769	0.0284075	0.0969358	5.45716	5.80852	2.95436	15.6019	10.3278	16.5403
Si2g20900	-1.63491	0.0030552	0.0172391	12.0058	2.90426	8.86309	22.8027	28.4015	24.8105
Si2g21000	-4.82689	0.000179883	0.00171335	0	0	0	12.0014	6.4549	2.3629
Si2g21490	1.07008	2.02834e-05	0.000269829	1129.63	2133.18	2542.23	993.719	872.702	896.722
Si2g21570	-1.49081	0.000703039	0.00528572	45.8401	13.0692	38.4067	63.6076	112.315	100.423
Si2g21580	-1.71228	0.00822962	0.0374813	7.64002	4.35639	4.43154	15.6019	20.6557	18.9032
Si2g21610	1.61204	0.0197128	0.0735308	15.28	37.7554	44.3154	12.0014	7.74588	11.8145
Si2g21640	-3.71654	0.0402129	0.125558	0	0	0	8.40101	0	1.18145
Si2g21650	-1.5163	0.00139555	0.00919394	12.0058	14.5213	17.7262	31.2037	55.5121	38.9879
Si2g21670	1.10088	3.02077e-09	1.20242e-07	1353.38	1151.54	1078.34	540.065	583.523	548.194
Si2g21700	-1.54177	1.03888e-06	2.08223e-05	32.743	23.2341	35.4524	91.2109	96.8234	79.1573
Si2g21770	3.18191	0.0396026	0.124162	5.45716	0	0	0	0	0
Si2g21800	-1.43937	0.0277708	0.0955802	5.45716	4.35639	2.95436	10.8013	10.3278	14.1774
Si2g21810	-3.10861	3.9372e-11	2.34441e-09	5.45716	7.26065	11.8175	56.4068	86.4956	63.7984
Si2g21830	-2.03834	0.00031805	0.00275798	3.2743	20.3298	19.2034	62.4075	56.8031	51.9839
Si2g21960	-1.09571	0.0241199	0.0859912	27.2858	5.80852	11.8175	28.8034	38.7294	31.8992
Si2g22100	1.32314	0.00144539	0.00945164	58.9373	52.2767	64.996	32.4039	12.9098	24.8105
Si2g22300	1.77018	0.00172249	0.0109118	33.8344	56.6331	97.494	33.604	12.9098	8.27016
Si2g22360	-2.15947	0.00524636	0.0262987	2.18286	1.45213	5.90873	13.2016	14.2008	14.1774
Si2g22430	1.51467	0.00709245	0.0334738	127.698	34.8511	36.9295	32.4039	14.2008	23.629
Si2g22440	1.14035	0.00146978	0.0095768	161.532	169.899	226.009	98.4118	59.385	94.5161
Si2g22490	-2.2315	0.00384456	0.0206533	6.54859	0	1.47718	14.4017	15.4918	11.8145
Si2g22720	-1.34282	0.00254998	0.0149879	29.4687	30.4947	11.8175	62.4075	47.7662	73.25
Si2g22800	1.14536	4.311e-07	9.53743e-06	349.258	319.469	327.934	142.817	130.389	177.218
Si2g22830	-1.41303	0.000187646	0.00177604	145.16	262.836	180.216	400.848	593.85	569.46
Si2g22940	3.63193	1.04734e-16	1.61234e-14	314.332	229.437	259.984	28.8034	21.9466	14.1774
Si2g23190	1.10774	1.02508e-06	2.05943e-05	221.561	349.964	277.71	129.616	140.717	122.871
Si2g23450	-1.36557	0.0246437	0.087383	8.73145	7.26065	4.43154	26.4032	11.6188	15.3589
Si2g23470	-1.45499	0.00826494	0.037602	10.9143	43.5639	35.4524	123.615	49.0572	70.8871
Si2g23540	-1.25312	4.89574e-06	7.89342e-05	332.887	458.873	410.656	646.877	1174.79	1042.04
Si2g23550	-1.53854	0.000160855	0.00156011	8.73145	18.8777	29.5436	73.2088	52.9301	35.4436
Si2g23650	-3.24038	0.0270074	0.0936211	1.09143	1.45213	0	0	11.6188	12.996
Si2g23720	2.05415	0.0169707	0.0654128	6.54859	11.617	7.38591	4.80057	0	1.18145
Si2g23940	4.18845	0.000633061	0.00487873	16.3715	11.617	16.249	0	0	2.3629
Si2g23950	-1.11497	0.00102422	0.00718865	43.6573	53.7288	51.7013	82.8099	116.188	122.871
Si2g23980	-1.15109	0.000917248	0.00657327	39.2915	52.2767	64.996	120.014	107.151	118.145
Si2g24040	-1.81839	1.07716e-06	2.14718e-05	67.6688	92.9364	57.6101	250.83	258.196	259.919
Si2g24080	1.21539	0.00162528	0.0103991	181.178	100.197	93.0624	82.8099	40.0204	38.9879
Si2g24130	-2.7424	0.00054091	0.00429018	3.2743	1.45213	2.95436	15.6019	15.4918	21.2661
Si2g24200	-1.36678	0.000191506	0.00180922	22.9201	20.3298	32.498	61.2073	47.7662	85.0645
Si2g24250	-1.10474	7.63321e-05	0.000837915	90.5888	111.814	103.403	260.431	192.356	203.21
Si2g24300	1.05534	4.63199e-05	0.000551844	985.563	586.661	477.13	318.038	333.073	336.714
Si2g24340	1.31504	0.00026387	0.00236189	246.664	322.373	406.225	193.223	77.4588	120.508
Si2g24410	-1.08139	0.0240098	0.0856443	20.7372	33.399	8.86309	54.0065	45.1843	34.2621
Si2g24460	-1.34136	5.77233e-08	1.66304e-06	114.6	104.553	172.83	318.038	382.13	290.637
Si2g24480	-5.38068	5.39196e-05	0.00062718	0	0	0	13.2016	9.03685	8.27016
Si2g24630	-1.26422	0.000405607	0.00336863	38.2001	20.3298	25.1121	58.807	68.4219	76.7944
Si2g24640	-1.13743	2.28202e-05	0.000299523	146.252	135.048	197.942	327.639	374.384	350.891
Si2g24650	-1.48487	3.17375e-06	5.43601e-05	68.7602	113.266	147.718	249.63	326.618	341.44
Si2g24750	-3.95501	0.000806028	0.00589695	0	1.45213	5.90873	27.6033	54.2211	27.1734
Si2g24780	-1.22758	0.00371946	0.0201208	30.5601	20.3298	23.6349	42.005	77.4588	56.7097
Si2g24790	-1.59412	0.000165832	0.00159979	17.4629	53.7288	13.2946	76.8092	60.676	114.601
Si2g24840	-1.29215	0.0173046	0.0663993	21.8286	56.6331	87.1537	148.818	126.516	127.597
Si2g24930	-1.08004	0.0442019	0.134553	26.1944	7.26065	7.38591	20.4024	34.8564	34.2621
Si2g25150	-2.01853	0.00308236	0.0173651	16.3715	11.617	0	44.4053	42.6023	29.5363
Si2g25190	2.34038	2.17882e-06	3.96014e-05	2293.1	1304.01	1260.04	528.063	163.954	267.008
Si2g25250	1.15839	0.0314444	0.104426	51.2973	39.2075	26.5893	10.8013	21.9466	20.0847
Si2g25420	-1.22294	0.00705868	0.0333736	29.4687	27.5905	23.6349	51.6062	90.3685	47.2581
Si2g25430	4.19658	0.035327	0.114189	2.18286	2.90426	7.38591	0	0	0
Si2g25460	3.25478	0.0312358	0.103896	3.2743	0	2.95436	0	0	0
Si2g25470	-2.03224	7.94327e-09	2.87115e-07	257.578	694.119	813.927	2311.48	2678.78	2222.31
Si2g25480	-2.04715	1.19848e-10	6.54426e-09	55.663	56.6331	76.8134	178.821	325.327	275.278
Si2g25500	-1.5064	0.0454818	0.137252	5.45716	2.90426	10.3403	16.802	20.6557	15.3589
Si2g25530	1.0218	1.01646e-08	3.53411e-07	1574.94	2292.91	2333.95	1042.92	1000.51	1008.96
Si2g25670	1.87677	0.011021	0.0468189	30.5601	45.0161	31.0208	24.0029	1.29098	3.54436
Si2g25700	-1.46218	0.00286314	0.0163869	7.64002	34.8511	33.9752	88.8106	51.6392	66.1613
Si2g25710	-4.79345	1.70477e-10	8.99076e-09	1.09143	2.90426	2.95436	33.604	73.5858	76.7944
Si2g25750	1.01979	0.000331342	0.0028558	598.105	1163.16	1491.95	603.672	454.425	544.649
Si2g25820	1.71781	0.00421461	0.0221413	44.7487	46.4682	67.9503	18.0022	6.4549	23.629
Si2g25870	1.40513	4.70776e-19	9.94272e-17	717.071	605.539	658.823	220.826	267.233	261.101
Si2g25880	-2.25636	0.000237698	0.00215863	14.1886	14.5213	22.1577	76.8092	95.5325	69.7057
Si2g26090	1.37704	3.46736e-06	5.90329e-05	138.612	164.091	137.378	55.2066	67.1309	47.2581
Si2g26330	1.30769	0.0352491	0.113952	26.1944	85.6757	54.6557	39.6047	15.4918	11.8145
Si2g26430	2.28517	7.85049e-09	2.8497e-07	61.1202	43.5639	73.8591	16.802	10.3278	9.45161
Si2g26450	1.35986	0.0243968	0.0867723	22.9201	36.3033	22.1577	15.6019	6.4549	9.45161
Si2g26510	1.12727	1.10567e-08	3.7876e-07	664.682	942.433	908.467	362.443	356.31	431.23
Si2g26540	1.15733	6.35311e-08	1.80795e-06	407.104	500.985	683.935	238.829	234.958	238.653
Si2g26580	2.04439	3.53463e-06	5.98988e-05	288.138	117.623	161.013	24.0029	61.967	51.9839
Si2g26590	-1.43435	1.56018e-07	4.01111e-06	1840.15	3100.3	4332.57	8674.64	7592.25	8786.46
Si2g26670	3.95552	0.0393011	0.123383	0	2.90426	17.7262	0	0	1.18145
Si2g26720	-1.17427	0.00375188	0.0202491	104.777	46.4682	26.5893	117.614	148.463	140.593
Si2g26740	-1.02795	0.045519	0.137304	10.9143	17.4256	7.38591	27.6033	11.6188	33.0806
Si2g26930	2.2439	0.00466075	0.0239312	8.73145	8.71278	17.7262	2.40029	2.58196	2.3629
Si2g27010	-4.21854	0.00429745	0.0224813	1.09143	1.45213	0	13.2016	25.8196	9.45161
Si2g27120	-1.62698	0.000631129	0.00486972	12.0058	13.0692	4.43154	37.2045	23.2376	31.8992
Si2g27520	-1.48835	4.4593e-08	1.31136e-06	497.693	442.9	488.947	1296.16	1470.43	1245.25
Si2g27570	1.03338	7.18798e-06	0.000110589	2615.07	4344.78	4554.15	2166.26	1519.48	1937.58
Si2g27580	-2.18632	1.27773e-10	6.91788e-09	66.5773	108.91	143.287	478.857	507.355	457.222
Si2g27590	-1.04032	0.00202077	0.0124226	34.9258	49.3724	78.2906	120.014	105.86	105.149
Si2g27600	-1.54077	0.000807773	0.00590802	41.4744	7.26065	41.3611	67.208	96.8234	100.423
Si2g27890	-9.62388	1.37336e-15	1.7037e-13	0	0	0	172.821	211.721	193.758
Si2g27900	1.54819	0.000209222	0.0019386	864.414	2898.45	4498.02	872.504	802.989	1148.37
Si2g27950	-1.4433	4.16105e-12	3.04687e-10	208.463	169.899	177.262	402.048	573.195	539.923
Si2g28110	1.4544	1.24997e-05	0.000176872	201.915	187.325	110.789	66.0079	52.9301	63.7984
Si2g28220	-1.22253	0.0201678	0.074813	4.36573	29.0426	13.2946	31.2037	33.5655	41.3508
Si2g28320	1.30148	0.0286271	0.0974757	21.8286	36.3033	14.7718	7.20086	14.2008	8.27016
Si2g28560	2.56129	0.00821978	0.0374499	26.1944	13.0692	10.3403	1.20014	1.29098	5.90726
Si2g28650	-1.11219	0.0111536	0.0472531	27.2858	14.5213	23.6349	37.2045	63.258	42.5323
Si2g28780	-1.75511	2.79043e-05	0.000357082	12.0058	18.8777	13.2946	57.6069	43.8933	46.0766
Si2g28990	-2.6619	1.40065e-05	0.0001957	3.2743	10.1649	4.43154	37.2045	38.7294	34.2621
Si2g29000	-1.15476	7.32269e-06	0.000112189	145.16	233.793	169.876	292.835	516.392	409.964
Si2g29020	2.12422	1.34454e-10	7.26419e-09	696.334	987.449	881.877	295.235	121.352	171.31
Si2g29030	2.35501	1.14152e-14	1.27386e-12	312.15	419.666	347.138	81.6098	38.7294	89.7903
Si2g29110	1.01497	9.84495e-10	4.43717e-08	3808.01	5011.3	5035.71	2541.9	2229.52	2082.9
Si2g29180	1.84597	0.00150132	0.00974997	36.0173	148.117	147.718	46.8056	15.4918	29.5363
Si2g29310	1.21081	0.00106564	0.00739611	93.8631	110.362	87.1537	67.208	36.1474	22.4476
Si2g29340	-1.18434	0.000516115	0.00412167	50.2059	56.6331	59.0873	97.2116	158.79	120.508
Si2g29380	1.07873	3.29783e-08	1.00209e-06	521.704	532.932	441.677	202.824	256.905	249.286
Si2g29400	-1.0152	0.0334527	0.109583	19.6458	18.8777	16.249	26.4032	36.1474	48.4395
Si2g29490	-1.64582	0.000125065	0.00125946	50.2059	46.4682	54.6557	86.4103	220.757	166.585
Si2g29510	1.06028	1.62229e-06	3.04165e-05	788.014	1206.72	1455.02	613.273	494.445	544.649
Si2g29630	-1.50999	1.59527e-09	6.82867e-08	255.395	214.915	177.262	465.656	751.35	632.077
Si2g29970	3.33524	0.011875	0.0496914	6.54859	18.8777	11.8175	1.20014	1.29098	1.18145
Si2g30040	1.06295	1.79405e-10	9.41417e-09	910.254	1190.75	1258.56	552.066	565.449	489.121
Si2g30110	1.21936	7.68033e-09	2.80403e-07	4335.17	4738.3	4260.19	2221.47	1732.49	1772.18
Si2g30130	-1.70041	2.34546e-07	5.68135e-06	30.5601	36.3033	50.2242	103.212	108.442	165.403
Si2g30340	1.08862	0.0121132	0.0505061	201.915	124.883	67.9503	66.0079	36.1474	83.8831
Si2g30500	-1.55261	0.00901483	0.0401628	7.64002	5.80852	22.1577	26.4032	38.7294	37.8065
Si2g30730	1.27059	0.0144989	0.0580842	48.023	42.1118	38.4067	21.6026	10.3278	21.2661
Si2g30750	-1.14715	0.00162072	0.0103777	543.533	345.607	339.752	686.482	1187.7	850.645
Si2g31020	1.02098	0.000743778	0.00553663	865.505	1748.37	2509.73	910.909	676.473	935.71
Si2g31340	1.11071	0.00949486	0.0417326	34.9258	36.3033	17.7262	18.0022	11.6188	11.8145
Si2g31390	1.27944	0.0215612	0.0786353	40.383	46.4682	51.7013	32.4039	9.03685	15.3589
Si2g31620	1.6285	0.0319204	0.105664	19.6458	23.2341	44.3154	15.6019	7.74588	4.72581
Si2g31650	-1.57013	3.46401e-13	3.03161e-11	1328.27	2391.66	2258.61	6155.54	5740.98	5844.64
Si2g31710	1.3829	0.0416197	0.128883	29.4687	10.1649	10.3403	7.20086	6.4549	5.90726
Si2g31850	1.00177	0.00192007	0.0119153	177.903	323.825	196.465	147.618	90.3685	109.875
Si2g32010	-1.0368	0.0399159	0.12493	25.1029	14.5213	11.8175	21.6026	34.8564	50.8024
Si2g32070	-1.01683	1.31851e-06	2.54683e-05	170.263	220.724	197.942	421.25	367.929	399.331
Si2g32200	1.19721	2.53255e-06	4.47265e-05	3073.47	5913.08	6492.21	2505.9	1911.94	2331
Si2g32210	-2.01278	8.39192e-05	0.000908973	6.54859	4.35639	13.2946	38.4046	25.8196	31.8992
Si2g32370	3.25132	0.000139295	0.00137705	38.2001	55.181	81.245	8.40101	5.16392	4.72581
Si2g32660	-1.04853	0.000392841	0.0032893	195.366	137.952	174.307	367.244	353.728	330.806
Si2g32710	-2.19232	0.00085961	0.00621072	4.36573	5.80852	7.38591	55.2066	15.4918	8.27016
Si2g32900	1.79034	3.05298e-06	5.26799e-05	100.412	108.91	128.515	38.4046	27.1106	31.8992
Si2g32990	-1.88322	6.24814e-15	7.22494e-13	579.55	826.262	555.42	2412.29	2525.16	2294.38
Si2g33030	6.59213	2.36293e-06	4.23456e-05	19.6458	11.617	33.9752	0	0	0
Si2g33130	-6.19971	1.58891e-08	5.25967e-07	1.09143	1.45213	0	62.4075	60.676	69.7057
Si2g33140	1.10888	0.00456324	0.023544	122.24	63.8938	50.2242	36.0043	25.8196	48.4395
Si2g33170	-4.43017	1.95097e-05	0.000260895	0	0	4.43154	20.4024	38.7294	28.3548
Si2g33350	-1.50471	3.9465e-10	1.91735e-08	110.235	139.405	150.673	415.25	352.437	363.887
Si2g33360	-3.0571	4.56201e-13	3.92533e-11	225.926	939.529	605.644	3686.84	5516.35	5523.29
Si2g33370	1.47285	3.02459e-08	9.24561e-07	1979.86	2885.38	3297.07	1368.16	752.641	818.746
Si2g33400	-1.38151	0.000124713	0.0012582	42.5658	78.4151	35.4524	154.819	134.262	116.964
Si2g33490	-1.54538	0.00174206	0.0110112	7.64002	39.2075	35.4524	62.4075	82.6227	90.9718
Si2g33500	1.2633	0.0222679	0.0806599	26.1944	21.782	22.1577	4.80057	10.3278	14.1774
Si2g33540	3.84192	0.000104054	0.00108225	34.9258	47.9203	20.6805	0	0	7.08871
Si2g33590	-1.35423	0.015369	0.0606612	5.45716	21.782	7.38591	39.6047	24.5286	22.4476
Si2g33640	4.5909	1.60663e-08	5.30942e-07	1721.19	591.017	680.981	8.40101	27.1106	88.6089
Si2g33650	2.19505	4.39764e-13	3.79668e-11	304.509	518.411	769.612	104.413	101.987	140.593
Si2g33660	-1.06251	0.00871506	0.0390603	12.0058	17.4256	16.249	33.604	32.2745	28.3548
Si2g33720	1.09304	2.57073e-05	0.000331191	253.212	288.974	477.13	144.017	162.663	170.129
Si2g33750	-1.45489	0.0149994	0.0596219	6.54859	4.35639	4.43154	10.8013	18.0737	14.1774
Si2g33850	1.14541	0.0243466	0.0866425	145.16	190.229	129.992	99.6119	50.3482	60.254
Si2g33910	5.19237	2.511e-05	0.000325399	188.818	139.405	150.673	0	0	12.996
Si2g33960	-5.31973	1.31792e-21	4.10726e-19	3.2743	8.71278	0	183.622	160.081	129.96
Si2g33980	-2.05821	8.63666e-09	3.09551e-07	1668.8	2730.01	3412.29	8039.76	14101.4	10383.8
Si2g34030	1.13612	0.00421917	0.0221465	75.3088	142.309	112.266	72.0086	34.8564	42.5323
Si2g34180	-1.36062	0.016692	0.0646481	13.0972	5.80852	16.249	15.6019	52.9301	22.4476
Si2g34190	-5.88077	6.51438e-06	0.000101332	0	0	0	9.60115	21.9466	11.8145
Si2g34200	-6.01809	2.04291e-06	3.72904e-05	0	0	0	19.2023	11.6188	16.5403
Si2g34220	-1.30774	9.56954e-05	0.00101263	55.663	37.7554	20.6805	96.0115	96.8234	94.5161
Si2g34270	1.70047	0.00167168	0.0106427	26.1944	26.1384	59.0873	6.00072	9.03685	18.9032
Si2g34280	-1.00482	0.000690284	0.00522518	93.8631	50.8246	42.8383	120.014	152.336	109.875
Si2g34290	-1.5402	5.46393e-08	1.57951e-06	708.339	450.161	447.586	1111.33	1828.03	1737.92
Si2g34310	-3.68923	1.88199e-06	3.47502e-05	0	1.45213	7.38591	34.8042	34.8564	35.4436
Si2g34430	-1.29443	1.09898e-05	0.000159118	148.435	84.2236	87.1537	207.625	291.761	290.637
Si2g34450	1.02645	3.44322e-05	0.000428808	526.07	775.438	957.214	403.248	303.38	400.512
Si2g34460	1.25473	0.00287114	0.0164214	103.686	288.974	255.552	105.613	67.1309	98.0605
Si2g34470	1.33509	5.03765e-08	1.47128e-06	3799.27	6480.86	7507.04	2754.33	1875.79	2418.43
Si2g34530	-3.47567	0.0280902	0.0961743	0	1.45213	0	4.80057	5.16392	5.90726
Si2g34640	2.40191	0.0249375	0.0882045	10.9143	10.1649	23.6349	3.60043	0	4.72581
Si2g34740	-1.95522	0.0102584	0.0442604	2.18286	17.4256	2.95436	20.4024	28.4015	36.625
Si2g34760	1.24558	0.0171102	0.0658291	43.6573	34.8511	22.1577	3.60043	15.4918	23.629
Si2g34810	4.92075	8.31409e-07	1.71344e-05	28.3772	36.3033	47.2698	0	2.58196	1.18145
Si2g34820	2.22313	1.85997e-10	9.74008e-09	236.841	178.612	217.146	52.8063	42.6023	40.1694
Si2g34880	1.36708	7.62332e-17	1.19518e-14	2378.23	2242.09	1762.28	825.699	795.243	854.19
Si2g35080	1.39977	0.000108882	0.00112333	154.983	148.117	163.967	58.807	55.5121	62.6169
Si2g35100	1.00565	0.000437213	0.00358568	385.275	377.554	505.196	256.831	161.372	212.661
Si2g35310	1.16805	9.46397e-06	0.000139718	643.945	881.443	831.653	332.44	376.966	339.077
Si2g35400	2.20703	3.36222e-05	0.000419539	33.8344	63.8938	70.9047	12.0014	5.16392	18.9032
Si2g35630	1.44168	2.22829e-07	5.426e-06	125.515	132.144	155.104	49.2059	52.9301	49.621
Si2g35890	-1.53275	2.94037e-06	5.08741e-05	122.24	79.8672	88.6309	306.037	262.069	276.46
Si2g36240	5.23523	0.00318143	0.0177864	6.54859	15.9734	2.95436	0	0	0
Si2g36360	1.38628	3.34303e-08	1.01462e-06	276.132	274.453	301.345	118.814	98.1144	108.694
Si2g36550	-1.14196	0.00659671	0.031575	706.156	779.794	524.399	1051.33	1918.4	1467.36
Si2g36560	-1.72941	1.48459e-05	0.000204743	54.5716	24.6862	39.8839	171.621	112.315	114.601
Si2g36840	-1.49072	0.000833652	0.0060626	29.4687	18.8777	39.8839	141.617	51.6392	54.3468
Si2g37150	-4.41777	0.00265193	0.0154198	1.09143	0	0	12.0014	9.03685	9.45161
Si2g37190	-1.1853	0.0223458	0.0808965	10.9143	7.26065	28.0664	26.4032	34.8564	42.5323
Si2g37340	1.07313	0.0269519	0.093467	76.4002	223.628	239.303	105.613	38.7294	111.056
Si2g37370	1.58151	0.01751	0.0670465	7.64002	26.1384	25.1121	10.8013	1.29098	7.08871
Si2g37490	1.33585	5.54926e-09	2.09161e-07	1495.26	1070.22	929.147	505.26	446.679	433.593
Si2g37780	-1.33857	0.00119433	0.00809152	53.4802	66.798	38.4067	112.814	99.4054	189.032
Si2g37810	-1.566	7.39045e-06	0.000113092	105.869	68.2501	85.6765	306.037	165.245	300.089
Si2g37890	1.2472	2.26765e-06	4.08384e-05	782.557	909.034	1229.01	524.463	329.2	375.702
Si2g37960	-2.39987	0.00351511	0.0193139	1.09143	1.45213	7.38591	22.8027	14.2008	12.996
Si2g38010	1.10547	2.88212e-07	6.8104e-06	2584.51	2516.54	2743.13	1388.57	1044.4	1212.17
Si2g38020	-1.89645	1.18385e-10	6.47823e-09	67.6688	36.3033	39.8839	159.619	211.721	172.492
Si2g38060	-1.05305	0.00961933	0.0420942	21.8286	13.0692	10.3403	32.4039	28.4015	35.4436
Si2g38070	1.14935	0.00512236	0.0258036	175.721	198.942	189.079	68.4082	85.2046	100.423
Si2g38120	-1.12276	0.000310429	0.00270198	390.733	389.171	228.963	711.685	879.157	608.448
Si2g38150	-1.21574	0.00220659	0.0132994	218.286	326.729	536.217	619.274	1085.71	803.387
Si2g38160	4.18931	0.0175482	0.0671426	2.18286	4.35639	5.90873	0	0	0
Si2g38240	-4.97612	0.000877328	0.00631905	0	0	1.47718	25.203	9.03685	10.6331
Si2g38320	-2.43534	0.00780772	0.0360546	0	4.35639	1.47718	13.2016	3.87294	11.8145
Si2g38330	-1.0472	1.8887e-05	0.000253497	705.065	734.778	645.528	1166.54	1625.34	1518.17
Si2g38340	-1.08051	0.0309788	0.103256	14.1886	17.4256	10.3403	44.4053	20.6557	23.629
Si2g38380	-1.134	3.22694e-05	0.000404436	56.7545	36.3033	70.9047	109.213	132.971	118.145
Si2g38400	3.25489	0.0078029	0.0360389	15.28	2.90426	4.43154	0	2.58196	0
Si2g38520	-3.90396	0.0393647	0.123538	0	0	0	0	3.87294	7.08871
Si2g38540	-1.97116	5.51302e-09	2.08102e-07	49.1144	31.9469	44.3154	153.618	171.7	168.948
Si2g38560	-2.11104	0.0279216	0.0958411	0	2.90426	2.95436	1.20014	11.6188	10.6331
Si2g38600	1.36574	6.93554e-10	3.21666e-08	982.289	843.688	620.416	321.639	352.437	276.46
Si2g38610	1.14757	0.00551362	0.0273248	45.8401	59.5374	73.8591	39.6047	21.9466	18.9032
Si2g38680	1.2596	8.73784e-07	1.7921e-05	1160.19	1675.76	1717.96	765.692	454.425	680.516
Si2g38780	2.51925	0.000590544	0.00460383	15.28	17.4256	16.249	1.20014	1.29098	5.90726
Si2g38800	1.61233	2.55305e-06	4.50264e-05	218.286	489.368	604.167	171.621	112.315	144.137
Si2g38930	2.30515	3.74998e-06	6.29637e-05	60.0288	94.3885	63.5188	18.0022	14.2008	11.8145
Si2g39010	-2.08447	0.00155895	0.010068	1.09143	5.80852	5.90873	30.0036	14.2008	7.08871
Si2g39030	-5.11314	0.00103302	0.00723652	0	0	0	16.802	2.58196	5.90726
Si2g39050	-4.19647	1.96873e-11	1.23009e-09	4.36573	2.90426	2.95436	66.0079	61.967	63.7984
Si2g39240	-1.01386	0.000341846	0.00292991	181.178	87.1278	85.6765	248.43	242.704	230.383
Si2g39250	-1.31665	1.69594e-05	0.000230531	88.406	156.83	217.146	304.836	431.187	409.964
Si2g39310	2.56446	0.000312408	0.00271366	13.0972	11.617	33.9752	0	5.16392	4.72581
Si2g39420	-1.60355	0.00801055	0.0367243	3.2743	2.90426	10.3403	12.0014	11.6188	24.8105
Si2g39470	1.87704	0.0278316	0.095677	27.2858	29.0426	29.5436	13.2016	9.03685	1.18145
Si2g39580	-2.48566	0.000212049	0.00195982	5.45716	5.80852	4.43154	37.2045	12.9098	37.8065
Si2g39590	-2.08979	1.43207e-06	2.73516e-05	14.1886	11.617	11.8175	61.2073	52.9301	47.2581
Si2g39670	-1.10041	0.00311503	0.0174988	276.132	204.75	329.411	862.903	347.273	526.927
Si2g39730	-1.3465	0.000211077	0.00195314	81.8574	180.064	270.324	442.853	490.572	414.69
Si2g39790	1.36145	3.28825e-07	7.60463e-06	2091.18	3325.38	3434.45	1291.35	999.218	1153.1
Si2g39820	2.81132	1.11246e-11	7.2895e-10	364.538	540.193	577.578	103.212	42.6023	64.9798
Si2g39930	-1.57533	4.03075e-05	0.000488874	26.1944	87.1278	84.1993	157.219	224.63	200.847
Si2g40010	1.09689	0.00168184	0.0106914	70.9431	85.6757	66.4732	37.2045	40.0204	27.1734
Si2g40040	4.00544	0.0222617	0.0806489	2.18286	2.90426	16.249	0	1.29098	0
Si2g40130	1.00257	6.22374e-05	0.000707519	2086.82	3945.44	4108.04	1913.03	1448.48	1697.75
Si2g40230	-1.84939	5.3111e-07	1.15021e-05	43.6573	69.7023	62.0416	160.819	240.122	228.02
Si2g40420	-1.63054	7.91558e-09	2.86868e-07	6474.37	14412.4	15302.1	38053	37637.2	36352.1
Si2g40660	1.02636	7.26176e-05	0.00080231	691.968	1051.34	1400.37	436.852	535.756	569.46
Si2g40680	-2.09602	2.56507e-05	0.000330896	17.4629	11.617	23.6349	73.2088	94.2415	57.8911
Si2g40690	-2.35577	0.00255302	0.0149983	6.54859	0	0	18.0022	7.74588	12.996
Si2g40790	1.57829	0.0356517	0.11502	7.64002	8.71278	20.6805	6.00072	3.87294	2.3629
Si2g40820	-1.02432	0.0284809	0.0971218	16.3715	14.5213	8.86309	30.0036	27.1106	24.8105
Si2g40950	-1.71187	0.00105719	0.00735145	4.36573	15.9734	13.2946	54.0065	21.9466	30.7177
Si2g40980	-1.50823	0.00037503	0.00316405	12.0058	8.71278	17.7262	37.2045	36.1474	35.4436
Si2g41170	4.0621	1.08641e-10	6.03547e-09	86.2231	98.7449	140.332	0	5.16392	14.1774
Si2g41330	-3.08422	1.39702e-11	8.9252e-10	57.8459	127.788	94.5396	615.674	972.107	780.94
Si2g41410	1.16392	4.06489e-06	6.72787e-05	257.578	377.554	279.187	134.416	125.225	147.681
Si2g41500	2.23364	1.11941e-09	5.00113e-08	103.686	69.7023	84.1993	25.203	16.7827	12.996
Si2g41590	1.83004	3.21306e-06	5.49965e-05	893.883	403.692	329.411	123.615	156.208	178.399
Si2g41830	-2.43904	0.00117797	0.00800827	2.18286	5.80852	5.90873	26.4032	21.9466	24.8105
Si2g41930	-1.21674	6.60284e-08	1.87276e-06	123.332	135.048	98.9712	223.227	291.761	316.629
Si2g42090	1.53946	5.10941e-07	1.11409e-05	2212.33	2914.43	2322.13	970.916	707.457	883.726
Si2g42120	-1.20841	0.0010769	0.00746004	261.944	137.952	156.581	237.628	578.359	473.762
Si2g42270	-1.08588	0.0157726	0.0618489	13.0972	33.399	17.7262	43.2052	45.1843	46.0766
Si2g42280	-5.1341	0.00010365	0.00107849	0	0	0	6.00072	10.3278	9.45161
Si2g42300	-4.30858	0.00211804	0.0128731	0	0	0	13.2016	0	1.18145
Si2g42670	-2.53082	3.49501e-08	1.05698e-06	70.9431	297.687	203.851	1108.93	1119.28	1071.58
Si2g42700	4.78831	1.48259e-06	2.82112e-05	33.8344	45.0161	22.1577	3.60043	0	0
Si2g42780	4.59205	0.0292505	0.0989799	13.0972	0	2.95436	0	0	0
Si2g42900	-2.94149	0.0195458	0.0731108	0	2.90426	0	6.00072	3.87294	10.6331
Si2g42950	-3.33873	0.0212067	0.0776808	1.09143	0	0	0	1.29098	12.996
Si2g43090	-1.02733	0.00383083	0.0206099	58.9373	45.0161	32.498	55.2066	125.225	100.423
Si2g43170	1.30721	2.61091e-08	8.1368e-07	1201.67	1425.99	1774.09	750.09	528.01	499.754
Si2g43180	1.34363	4.30943e-07	9.53743e-06	552.265	589.565	675.072	288.034	189.774	237.472
Si2g43190	-1.04246	0.000421366	0.00347916	110.235	194.586	220.1	398.448	364.056	314.266
Si2g43230	-2.88243	3.44659e-10	1.70693e-08	15.28	21.782	39.8839	242.429	139.426	178.399
Si2g43240	-4.23905	0.00696294	0.0330126	1.09143	0	0	6.00072	10.3278	10.6331
Si2g43250	-2.90454	1.69368e-06	3.15927e-05	4.36573	18.8777	10.3403	46.8056	122.643	76.7944
Si2g43280	1.41092	8.41608e-09	3.02494e-07	523.887	836.427	1053.23	337.24	258.196	310.722
Si2g43300	-2.40415	6.26315e-12	4.29102e-10	329.612	278.809	155.104	931.312	1692.47	1424.83
Si2g43340	-3.21404	0.000346324	0.00296393	4.36573	0	0	26.4032	7.74588	12.996
Si2g43480	1.26251	0.0226164	0.08161	52.3887	26.1384	29.5436	15.6019	18.0737	11.8145
Si2g43500	1.15417	0.000705588	0.00529652	78.5831	114.718	135.901	57.6069	37.4384	51.9839
Si2g43520	1.59621	0.00650357	0.0312064	402.738	72.6065	78.2906	58.807	81.3317	43.7137
Si2g43640	-4.56356	0.0450624	0.13641	0	0	0	2.40029	9.03685	5.90726
Si2g43660	-3.75652	3.55398e-07	8.11635e-06	1.09143	0	8.86309	54.0065	43.8933	29.5363
Si2g43690	1.63077	1.87222e-05	0.000251681	375.453	893.06	787.338	283.234	145.881	233.927
Si2g43900	1.21239	0.000625478	0.00483061	67.6688	36.3033	53.1785	24.0029	21.9466	22.4476
Si2g43940	-6.07438	1.54362e-48	3.0344e-45	13.0972	0	8.86309	439.253	555.121	577.73
Si2g43960	-1.18011	1.81892e-05	0.000245032	323.064	371.745	418.042	879.705	864.956	775.032
Si2g43990	2.25882	3.2209e-26	1.61392e-23	373.27	455.969	447.586	90.0108	87.7866	88.6089
Si2g44040	-2.80674	7.82798e-32	6.06194e-29	55.663	37.7554	36.9295	282.034	339.528	304.815
Si3g01140	-1.66253	0.000346876	0.00296766	7.64002	21.782	20.6805	34.8042	50.3482	69.7057
Si3g01210	-2.10378	0.00146354	0.00955077	13.0972	5.80852	1.47718	15.6019	30.9835	44.8952
Si3g01370	-2.2824	0.00627856	0.0303535	0	0	11.8175	7.20086	24.5286	22.4476
Si3g01490	-1.66994	2.88095e-07	6.8104e-06	57.8459	60.9895	47.2698	114.014	234.958	180.762
Si3g01500	-2.8333	8.83136e-11	4.98202e-09	19.6458	14.5213	16.249	99.6119	142.008	120.508
Si3g01600	1.99763	0.0389774	0.122613	1.09143	20.3298	13.2946	7.20086	1.29098	0
Si3g01650	1.53893	2.8099e-08	8.68283e-07	3663.94	6823.56	7665.09	2523.9	1731.2	1990.75
Si3g01700	3.38396	0.0286616	0.0975319	2.18286	0	11.8175	1.20014	0	0
Si3g01710	-1.22657	0.0177259	0.0676906	20.7372	15.9734	14.7718	34.8042	63.258	23.629
Si3g01790	1.05288	0.000476567	0.00386501	392.915	499.533	342.706	193.223	229.794	172.492
Si3g01870	1.03272	0.0210179	0.0772266	25.1029	55.181	53.1785	30.0036	16.7827	17.7218
Si3g01920	-2.11463	7.44984e-14	7.18417e-12	31.6515	52.2767	53.1785	196.824	220.757	168.948
Si3g01940	-1.10061	0.000201743	0.00188365	2352.04	1170.42	1003.01	2519.1	3972.34	3220.64
Si3g02280	-1.6607	3.70496e-08	1.11138e-06	112.417	259.931	208.283	565.268	645.49	617.899
Si3g02520	-1.59563	3.5075e-06	5.95576e-05	41.4744	37.7554	51.7013	115.214	136.844	142.956
Si3g02660	-1.43598	2.0486e-08	6.56863e-07	739.991	405.144	388.499	1112.53	1598.23	1448.46
Si3g02670	-4.43963	0.000390942	0.00327558	1.09143	1.45213	0	16.802	25.8196	14.1774
Si3g02900	-1.04406	0.000498408	0.00401412	519.522	297.687	254.075	627.675	809.444	777.395
Si3g03120	1.34144	0.000104377	0.00108474	399.464	408.049	457.926	212.425	134.262	152.407
Si3g03190	-1.31213	0.0148856	0.0592995	6.54859	8.71278	5.90873	22.8027	11.6188	17.7218
Si3g03270	-1.12065	0.000138974	0.00137442	90.5888	45.0161	66.4732	117.614	166.536	159.496
Si3g03280	-4.6558	0.00310235	0.0174473	0	0	0	8.40101	7.74588	2.3629
Si3g03300	-2.03856	0.0477151	0.14215	1.09143	1.45213	2.95436	9.60115	5.16392	7.08871
Si3g03360	1.14494	0.00583177	0.0286267	39.2915	53.7288	33.9752	25.203	15.4918	16.5403
Si3g03740	-3.73363	0.00658176	0.0315152	0	0	0	7.20086	1.29098	1.18145
Si3g03770	1.2968	3.22634e-07	7.49536e-06	592.648	705.736	618.939	318.038	206.557	255.194
Si3g03860	-3.25589	0.00954342	0.0418898	3.2743	0	0	1.20014	12.9098	21.2661
Si3g03870	-5.64033	2.38714e-05	0.000311083	0	0	0	18.0022	9.03685	9.45161
Si3g03900	-1.02401	0.00258236	0.0151254	42.5658	27.5905	41.3611	62.4075	104.569	61.4355
Si3g03910	-1.63495	8.10267e-06	0.000122089	106.96	139.405	158.058	300.036	504.773	448.952
Si3g03920	-1.21937	5.33121e-05	0.000621245	90.5888	168.447	208.283	278.433	356.31	447.77
Si3g04100	1.18907	0.000194842	0.00183059	788.014	2019.91	2393.03	882.106	639.035	758.492
Si3g04180	-2.22355	9.8456e-08	2.6346e-06	51.2973	230.889	112.266	427.251	725.53	681.698
Si3g04200	-1.17522	6.61232e-05	0.000742107	349.258	339.799	375.204	622.875	919.177	861.278
Si3g04450	-1.99005	4.21171e-12	3.07515e-10	246.664	537.288	478.607	1447.37	1834.48	1723.74
Si3g04670	3.25218	0.0341028	0.111132	3.2743	0	2.95436	0	0	0
Si3g04790	1.19778	5.13074e-12	3.64211e-10	1172.2	1190.75	967.554	446.453	509.937	496.21
Si3g04890	1.22172	0.0169591	0.0653778	26.1944	37.7554	32.498	18.0022	5.16392	17.7218
Si3g05040	-1.49744	0.00680468	0.0324005	6.54859	17.4256	29.5436	60.0072	34.8564	53.1653
Si3g05180	-1.2117	2.56032e-11	1.5766e-09	291.412	429.831	391.453	829.299	924.341	816.383
Si3g05350	-1.60228	2.53858e-05	0.000328307	87.3145	172.804	304.299	391.247	673.891	642.71
Si3g05480	1.19882	0.0100644	0.0435196	49.1144	136.5	169.876	66.0079	34.8564	53.1653
Si3g05580	1.019	0.00279797	0.0161041	201.915	185.873	131.469	90.0108	83.9136	82.7016
Si3g05610	1.04713	0.00606935	0.0295438	76.4002	145.213	93.0624	70.8085	32.2745	48.4395
Si3g05650	4.77277	0.00122173	0.00824871	12.0058	0	5.90873	0	0	0
Si3g05950	1.43254	8.44786e-07	1.73681e-05	84.0403	97.2928	59.0873	26.4032	30.9835	31.8992
Si3g06020	-1.46888	0.00784054	0.0361148	19.6458	10.1649	8.86309	43.2052	41.3113	24.8105
Si3g06100	-1.28923	6.04075e-10	2.84293e-08	147.343	164.091	140.332	326.439	405.367	372.157
Si3g06190	-5.18875	0.00106993	0.00741866	0	0	0	16.802	5.16392	4.72581
Si3g06250	-3.80182	0.0125997	0.0520479	0	0	1.47718	1.20014	12.9098	5.90726
Si3g06310	-1.93059	9.58465e-13	7.75113e-11	5969.04	11317.9	10600.3	33330.4	36672.8	36296.6
Si3g06340	-3.34998	0.0120641	0.0503177	0	0	1.47718	4.80057	1.29098	8.27016
Si3g06370	-1.07986	1.13078e-06	2.24181e-05	93.8631	100.197	88.6309	181.222	234.958	181.944
Si3g06420	-3.12284	0.0092062	0.0408009	0	2.90426	1.47718	7.20086	16.7827	11.8145
Si3g06470	1.53017	5.58682e-05	0.000646902	241.206	469.038	772.566	235.228	105.86	171.31
Si3g06490	1.89149	1.7781e-11	1.12473e-09	627.573	891.608	1200.95	309.637	175.573	246.923
Si3g06630	1.48976	0.00353844	0.0193837	37.1087	66.798	53.1785	15.6019	30.9835	9.45161
Si3g06710	3.84984	0.0117277	0.0491958	7.64002	0	1.47718	0	0	0
Si3g06770	1.07586	1.7675e-07	4.4677e-06	6377.24	6989.11	5164.23	3115.57	2807.88	2867.38
Si3g06910	1.95415	0.00417412	0.0219621	56.7545	69.7023	122.606	28.8034	11.6188	23.629
Si3g06940	1.46732	9.56121e-07	1.94226e-05	1267.15	1751.27	1717.96	789.695	386.003	536.379
Si3g06970	1.354	7.74527e-12	5.20869e-10	1297.71	1799.19	1967.61	727.287	600.305	652.161
Si3g07180	-1.50534	4.01512e-08	1.19171e-06	102.595	106.006	59.0873	206.425	281.433	275.278
Si3g07190	-2.07426	1.21561e-08	4.13099e-07	205.189	551.81	530.308	1926.23	1768.64	1717.83
Si3g07240	4.58586	0.00388194	0.020806	3.2743	13.0692	0	0	0	0
Si3g07260	1.67468	6.48053e-06	0.00010092	311.058	370.293	457.926	140.417	95.5325	120.508
Si3g07310	-1.19304	0.000307041	0.00268019	482.413	264.288	227.486	571.268	881.739	779.758
Si3g07690	-1.94311	0.0314167	0.104348	4.36573	1.45213	0	4.80057	10.3278	9.45161
Si3g07770	-2.60946	0.0212416	0.0777468	3.2743	0	0	12.0014	3.87294	7.08871
Si3g07780	3.24884	1.15919e-15	1.45926e-13	272.858	259.931	330.889	25.203	37.4384	28.3548
Si3g07870	1.13966	0.00613473	0.0297991	439.847	1052.79	1137.43	478.857	311.126	402.875
Si3g07930	-1.04145	0.00306464	0.0172847	33.8344	88.58	97.494	118.814	148.463	180.762
Si3g07990	1.04549	0.00825867	0.0375869	421.293	1218.34	1948.4	691.283	419.568	626.169
Si3g08050	-1.88472	3.8991e-10	1.89793e-08	127.698	226.532	208.283	597.672	751.35	721.867
Si3g08170	-1.62378	0.00093749	0.00669392	16.3715	15.9734	7.38591	62.4075	25.8196	35.4436
Si3g08360	-1.78451	2.44188e-07	5.89813e-06	199.732	132.144	109.311	417.65	592.559	515.113
Si3g08480	-1.83197	0.000236948	0.00215258	6.54859	15.9734	10.3403	40.8049	32.2745	41.3508
Si3g08490	1.20183	3.68841e-05	0.00045513	515.156	917.747	1274.81	428.451	370.511	376.883
Si3g08550	-2.13898	9.9403e-06	0.000146159	6.54859	14.5213	11.8175	39.6047	46.4753	55.5282
Si3g08570	-3.14689	3.21878e-09	1.27727e-07	8.73145	4.35639	2.95436	73.2088	43.8933	31.8992
Si3g08830	1.24861	3.31149e-05	0.000413612	924.443	593.921	511.105	289.235	246.577	318.992
Si3g08960	1.0918	0.000117118	0.00119384	118.966	120.527	94.5396	62.4075	37.4384	56.7097
Si3g09020	-1.18375	0.0115985	0.0487341	33.8344	7.26065	20.6805	56.4068	33.5655	53.1653
Si3g09050	-3.57272	0.0268901	0.0933411	1.09143	0	0	4.80057	3.87294	8.27016
Si3g09210	1.33843	8.93399e-08	2.40831e-06	62743.1	59310.8	49475.2	23646.4	21737.5	22447.6
Si3g09220	1.15554	0.000549021	0.00434507	186.635	113.266	116.697	76.8092	52.9301	57.8911
Si3g09230	1.25041	6.68667e-05	0.000748152	281.589	432.735	483.038	229.227	158.79	114.601
Si3g09410	-3.08174	1.37549e-14	1.49577e-12	130.972	514.054	459.403	2622.31	3568.27	3142.66
Si3g09500	1.56952	1.29142e-08	4.3596e-07	2027.88	4000.62	4695.96	1466.58	1016	1129.47
Si3g09830	-1.39442	0.0379201	0.120378	4.36573	11.617	4.43154	20.4024	20.6557	11.8145
Si3g09840	1.75098	2.90411e-07	6.84005e-06	853.5	1803.55	2116.8	589.271	347.273	480.851
Si3g09900	1.26252	1.2889e-06	2.49718e-05	683.236	583.757	539.171	268.832	220.757	263.464
Si3g09930	-1.10254	0.000177218	0.00169139	84.0403	136.5	106.357	175.221	259.487	264.645
Si3g09940	5.52277	1.70477e-13	1.57621e-11	102.595	76.9629	101.926	0	3.87294	2.3629
Si3g10050	2.96069	0.000222206	0.00203748	13.0972	18.8777	16.249	0	5.16392	1.18145
Si3g10070	1.6554	0.0158566	0.0621074	38.2001	14.5213	7.38591	3.60043	5.16392	10.6331
Si3g10080	1.01016	0.000223788	0.00205125	142.978	140.857	169.876	79.2095	76.1678	69.7057
Si3g10190	-1.97633	0.0332753	0.109187	3.2743	0	2.95436	4.80057	5.16392	15.3589
Si3g10371	1.20805	2.65033e-05	0.000340862	23439.6	28919.2	25352.9	13964.9	9217.59	10454.7
Si3g10410	-1.07959	0.0216875	0.0789717	18.5543	13.0692	16.249	44.4053	19.3647	37.8065
Si3g10440	5.90968	4.05995e-06	6.72404e-05	14.1886	18.8777	7.38591	0	0	0
Si3g10470	1.04222	1.74372e-06	3.24314e-05	1034.68	1206.72	1480.14	736.888	526.72	542.286
Si3g10490	1.0307	0.000587444	0.00458525	326.338	569.235	579.055	231.628	222.048	267.008
Si3g10530	-1.27181	0.000205757	0.0019096	15.28	33.399	33.9752	50.406	82.6227	62.6169
Si3g10610	1.2649	9.60788e-05	0.00101584	76.4002	84.2236	70.9047	39.6047	25.8196	30.7177
Si3g10630	1.11367	7.87501e-05	0.000861866	961.551	1598.8	2127.14	764.492	686.801	713.597
Si3g10840	-1.12303	0.01617	0.0630394	30.5601	10.1649	23.6349	36.0043	71.0039	35.4436
Si3g10870	-2.39563	2.59564e-19	5.62132e-17	81.8574	36.3033	51.7013	298.836	349.855	259.919
Si3g10890	1.83116	0.00916819	0.0406851	10.9143	37.7554	33.9752	13.2016	2.58196	7.08871
Si3g10960	-1.97511	0.043252	0.132456	3.2743	0	2.95436	4.80057	3.87294	16.5403
Si3g10970	2.50363	1.94463e-05	0.000260235	67.6688	88.58	41.3611	9.60115	1.29098	23.629
Si3g11000	1.00136	7.83441e-08	2.17381e-06	251.029	264.288	249.644	109.213	142.008	131.141
Si3g11020	1.69073	0.000117032	0.00119384	176.812	114.718	152.15	19.2023	60.676	57.8911
Si3g11030	1.08108	2.16377e-07	5.292e-06	6937.14	10420.5	12743.6	4844.98	4615.25	4765.98
Si3g11080	1.07173	4.55733e-12	3.25314e-10	1151.46	1334.51	1435.82	664.88	618.379	581.274
Si3g11150	1.71282	6.90021e-05	0.000766875	78.5831	43.5639	67.9503	27.6033	9.03685	21.2661
Si3g11160	1.88707	0.0382512	0.121069	5.45716	15.9734	1.47718	3.60043	2.58196	0
Si3g11260	1.15134	0.00947826	0.0416682	3966.26	7591.74	8690.26	4434.53	1946.8	2733.88
Si3g11330	1.18372	0.000858674	0.00620747	849.134	1941.5	2410.76	970.916	659.69	658.069
Si3g11350	-2.33625	3.76609e-16	5.2023e-14	184.452	367.389	261.461	1084.93	1660.2	1352.76
Si3g11380	-1.41843	9.96767e-05	0.00104395	20.7372	59.5374	44.3154	122.415	99.4054	106.331
Si3g11410	-2.29165	0.0227985	0.0821628	3.2743	8.71278	2.95436	31.2037	27.1106	14.1774
Si3g11420	-1.53443	7.43498e-10	3.41728e-08	113.509	85.6757	79.7678	226.827	312.417	274.097
Si3g11500	-1.21651	0.000609458	0.00472964	46.9316	56.6331	88.6309	146.418	136.844	160.677
Si3g11520	-1.23983	0.042795	0.131461	9.82289	5.80852	26.5893	44.4053	25.8196	28.3548
Si3g11540	-1.43232	0.000817127	0.00596279	14.1886	11.617	29.5436	54.0065	43.8933	49.621
Si3g11560	1.16114	6.68129e-08	1.88455e-06	594.83	511.15	567.238	201.624	296.925	250.468
Si3g11600	3.53102	0.0193303	0.072451	3.2743	0	4.43154	0	0	0
Si3g11740	1.04632	4.03979e-07	9.00059e-06	3890.95	6006.01	5975.2	3096.37	2306.98	2280.2
Si3g11850	-2.14114	0.016752	0.064824	2.18286	2.90426	0	8.40101	3.87294	10.6331
Si3g11940	1.05839	1.3681e-09	5.96617e-08	2894.48	2985.58	2772.67	1286.55	1359.4	1508.71
Si3g12030	3.72367	0.0195635	0.0731242	4.36573	4.35639	0	0	0	0
Si3g12340	1.0163	3.43829e-07	7.89448e-06	610.11	811.741	966.077	408.049	382.13	388.698
Si3g12350	2.36589	7.88215e-05	0.000862279	24.0115	24.6862	39.8839	6.00072	5.16392	5.90726
Si3g12490	1.16155	3.13143e-06	5.37432e-05	172.446	204.75	163.967	87.6105	54.2211	99.2419
Si3g12510	-1.09277	1.18076e-07	3.11395e-06	344.892	245.41	273.279	536.464	627.416	682.879
Si3g12610	1.71514	5.93595e-08	1.70634e-06	142.978	130.692	107.834	43.2052	43.8933	29.5363
Si3g12730	-8.0149	1.61114e-10	8.59555e-09	0	0	0	76.8092	45.1843	67.3427
Si3g12850	-1.25601	0.00314145	0.0176158	21.8286	26.1384	10.3403	62.4075	37.4384	40.1694
Si3g13040	-1.25022	0.0303926	0.101786	6.54859	8.71278	8.86309	22.8027	6.4549	27.1734
Si3g13080	-2.49736	0.0139114	0.0562777	4.36573	0	1.47718	9.60115	12.9098	12.996
Si3g13110	-1.71644	0.027938	0.0958844	3.2743	8.71278	10.3403	16.802	6.4549	48.4395
Si3g13130	-3.33274	8.95626e-05	0.000955646	0	5.80852	0	13.2016	19.3647	21.2661
Si3g13210	-1.02969	0.00146542	0.00956059	376.544	177.16	162.49	350.442	556.412	561.19
Si3g13230	5.71469	0.000100377	0.00105	12.0058	11.617	11.8175	0	0	0
Si3g13290	-1.55232	6.76306e-05	0.000754387	24.0115	17.4256	16.249	39.6047	63.258	68.5242
Si3g13460	-3.67399	0.00553329	0.0273915	1.09143	0	0	1.20014	3.87294	12.996
Si3g13620	-1.1705	0.00146784	0.00956905	717.071	1803.55	2223.16	3862.06	3353.96	3456.93
Si3g13630	-1.4546	1.34455e-05	0.00018848	25.1029	43.5639	36.9295	85.2102	99.4054	101.605
Si3g13660	-1.0873	0.0365108	0.11698	14.1886	15.9734	7.38591	24.0029	21.9466	34.2621
Si3g13670	-4.8197	0.00192766	0.0119566	0	0	0	2.40029	6.4549	11.8145
Si3g13680	-1.68396	0.0155383	0.0612262	3.2743	1.45213	8.86309	18.0022	12.9098	11.8145
Si3g13690	-1.36959	0.0181299	0.0688628	9.82289	4.35639	31.0208	31.2037	45.1843	38.9879
Si3g13710	-1.77023	0.000344458	0.00294895	29.4687	13.0692	2.95436	51.6062	67.1309	42.5323
Si3g13730	-1.3676	0.0348706	0.112986	6.54859	17.4256	0	12.0014	28.4015	21.2661
Si3g13770	-5.27591	0.000404954	0.0033643	0	0	0	12.0014	12.9098	3.54436
Si3g13810	1.43628	2.16529e-09	9.01206e-08	24978.5	25853.7	20188.6	10874.5	7514.79	7854.29
Si3g13900	-1.24527	8.86664e-06	0.000131967	88.406	58.0852	56.1329	146.418	191.065	147.681
Si3g13930	4.08019	0.0011459	0.00783609	7.64002	2.90426	31.0208	0	0	2.3629
Si3g14070	1.82573	3.13275e-08	9.54269e-07	566.453	333.99	255.552	94.8114	100.696	131.141
Si3g14160	5.43281	4.83849e-05	0.000572178	22.9201	21.782	11.8175	0	0	1.18145
Si3g14170	6.60379	3.28502e-07	7.60463e-06	60.0288	49.3724	17.7262	0	0	1.18145
Si3g14200	-7.57938	9.83951e-09	3.43509e-07	0	0	0	32.4039	43.8933	63.7984
Si3g14220	-2.43326	4.20695e-16	5.74913e-14	33.8344	59.5374	85.6765	254.43	401.495	298.907
Si3g14270	-1.76206	3.87371e-10	1.88917e-08	55.663	42.1118	85.6765	178.821	231.085	210.298
Si3g14290	1.29183	0.0456743	0.137642	10.9143	29.0426	50.2242	9.60115	9.03685	17.7218
Si3g14400	-1.28547	0.0179369	0.0683227	14.1886	31.9469	42.8383	58.807	52.9301	102.786
Si3g14430	5.17935	2.48046e-09	1.00858e-07	40.383	94.3885	128.515	0	0	7.08871
Si3g14500	-1.18841	1.80919e-08	5.86781e-07	241.206	216.367	189.079	506.461	538.338	432.411
Si3g14510	-5.87117	1.70141e-10	8.99076e-09	3.2743	0	0	85.2102	90.3685	51.9839
Si3g14600	1.20131	0.0001981	0.00185574	288.138	543.097	636.665	303.636	157.499	176.036
Si3g14630	-1.05519	0.000487512	0.0039409	248.846	222.176	218.623	482.458	508.646	443.044
Si3g14680	1.25623	0.0356193	0.114931	10.9143	27.5905	11.8175	1.20014	9.03685	10.6331
Si3g14810	-1.08387	4.06745e-05	0.00049194	97.1374	133.596	112.266	256.831	223.339	244.561
Si3g14900	-1.09076	0.00842166	0.0381129	15.28	27.5905	26.5893	46.8056	37.4384	61.4355
Si3g14910	5.66198	1.28703e-05	0.000181513	793.471	254.123	214.191	1.20014	0	23.629
Si3g14990	-1.49632	1.3106e-05	0.000184328	145.16	161.187	129.992	409.249	455.716	366.25
Si3g15070	-1.34441	0.000633588	0.00488132	55.663	37.7554	44.3154	120.014	108.442	122.871
Si3g15160	-1.2379	3.95708e-05	0.000481998	41.4744	20.3298	45.7926	91.2109	82.6227	81.5202
Si3g15270	-3.40519	0.00287624	0.0164406	25.1029	10.1649	8.86309	85.2102	251.741	133.504
Si3g15480	1.60785	8.09229e-20	1.95093e-17	1421.04	1349.03	1528.88	482.458	401.495	525.746
Si3g15500	1.1019	1.58007e-08	5.23719e-07	9556.58	9842.54	7638.51	4642.16	3902.63	4052.38
Si3g15610	1.41951	7.16706e-07	1.50496e-05	368.904	638.938	545.08	214.826	179.446	185.488
Si3g15620	-1.08244	0.0162851	0.063411	26.1944	42.1118	11.8175	85.2102	32.2745	51.9839
Si3g15660	-1.85204	0.0123419	0.0512393	6.54859	2.90426	1.47718	10.8013	14.2008	16.5403
Si3g15670	-4.54453	0.001429	0.009366	0	0	0	7.20086	5.16392	4.72581
Si3g15790	-2.47158	0.0405086	0.12629	1.09143	1.45213	0	9.60115	0	4.72581
Si3g16090	1.29476	5.18654e-05	0.000607712	273.949	184.421	177.262	122.415	71.0039	66.1613
Si3g16110	-2.34071	8.78552e-15	1.00229e-12	2135.93	4565.5	4444.84	14845.8	22827.1	18776.8
Si3g16160	-1.46685	0.0445096	0.135197	3.2743	4.35639	2.95436	8.40101	5.16392	15.3589
Si3g16200	1.69685	0.00134934	0.00895183	53.4802	49.3724	57.6101	26.4032	3.87294	18.9032
Si3g16350	-1.64606	0.0121406	0.0505874	13.0972	1.45213	7.38591	19.2023	27.1106	24.8105
Si3g16390	-1.34938	0.000215132	0.00198186	440.938	275.905	144.764	480.057	928.214	792.754
Si3g16450	1.07309	5.98461e-05	0.000687356	616.659	1042.63	1356.05	584.47	374.384	472.581
Si3g16600	-1.55121	4.38207e-05	0.00052624	20.7372	47.9203	44.3154	123.615	126.516	76.7944
Si3g16710	1.05159	0.0297098	0.10015	658.133	968.571	1500.82	706.885	338.237	463.129
Si3g16720	-1.62166	1.08245e-06	2.15605e-05	46.9316	82.7715	101.926	186.022	299.507	222.113
Si3g16730	1.64062	0.00634451	0.0305777	32.743	33.399	28.0664	16.802	2.58196	10.6331
Si3g16840	-1.62487	2.84417e-08	8.77811e-07	73.1259	46.4682	54.6557	112.814	211.721	217.387
Si3g17020	-1.10219	0.000426941	0.00351611	830.58	1887.77	2085.78	3570.43	3311.36	3426.21
Si3g17080	-1.32176	5.89321e-06	9.33092e-05	357.99	408.049	406.225	830.499	1234.18	864.823
Si3g17120	-2.47936	0.012032	0.0502005	2.18286	4.35639	2.95436	15.6019	12.9098	23.629
Si3g17230	-2.59783	8.5973e-10	3.93735e-08	10.9143	10.1649	14.7718	66.0079	81.3317	68.5242
Si3g17260	1.45075	3.25593e-05	0.00040747	58.9373	87.1278	72.3819	15.6019	30.9835	33.0806
Si3g17280	6.88013	2.71833e-08	8.42025e-07	57.8459	50.8246	45.7926	1.20014	0	0
Si3g17300	2.38067	0.0374965	0.119286	16.3715	23.2341	10.3403	2.40029	0	7.08871
Si3g17470	1.27553	1.69338e-05	0.000230428	199.732	177.16	147.718	94.8114	60.676	61.4355
Si3g17520	1.38643	0.0379762	0.120482	28.3772	23.2341	56.1329	27.6033	3.87294	9.45161
Si3g17540	-2.73742	4.24194e-05	0.000510612	3.2743	4.35639	10.3403	21.6026	67.1309	28.3548
Si3g17570	-1.27817	0.000506581	0.00406236	24.0115	52.2767	28.0664	55.2066	89.0776	106.331
Si3g17620	-1.27032	0.0040149	0.0213086	39.2915	104.553	178.739	357.643	198.811	217.387
Si3g17630	1.10783	3.33684e-10	1.66353e-08	2547.4	3296.34	3935.21	1594.99	1445.9	1494.54
Si3g17700	1.50254	0.00246969	0.0145858	299.052	100.197	137.378	24.0029	76.1678	89.7903
Si3g17850	-2.57128	0.000551906	0.00436115	6.54859	7.26065	8.86309	56.4068	52.9301	24.8105
Si3g17860	2.54975	0.00393002	0.0209976	18.5543	18.8777	47.2698	4.80057	0	9.45161
Si3g17880	1.65343	0.0218877	0.0795648	12.0058	13.0692	25.1121	4.80057	3.87294	7.08871
Si3g17980	1.03246	1.01358e-05	0.000148521	206.281	214.915	205.328	108.013	91.6595	106.331
Si3g17990	-1.07625	0.00978711	0.0425791	16.3715	27.5905	5.90873	37.2045	37.4384	30.7177
Si3g18030	1.81156	0.00396647	0.0211481	21.8286	34.8511	20.6805	8.40101	6.4549	7.08871
Si3g18150	1.13738	8.49457e-09	3.04886e-07	11601.9	13994.2	13971.2	7322.08	5050.31	5613.08
Si3g18160	1.58911	1.21413e-05	0.000172949	307.784	233.793	212.714	117.614	50.3482	82.7016
Si3g18270	1.0604	7.98982e-05	0.000871074	798.928	1083.29	1596.83	739.289	416.986	510.387
Si3g18440	-4.52429	0.0308564	0.102915	0	0	0	4.80057	2.58196	9.45161
Si3g18450	-1.49654	1.48217e-06	2.82112e-05	163.715	309.304	329.411	710.485	753.932	793.936
Si3g18500	-1.21247	0.00197258	0.0121762	73.1259	188.777	291.005	421.25	415.695	439.5
Si3g18550	-1.22852	3.18895e-05	0.000400657	48.023	53.7288	79.7678	129.616	136.844	155.952
Si3g18570	-2.4873	1.50072e-13	1.4019e-11	26.1944	20.3298	28.0664	121.215	142.008	155.952
Si3g18610	-3.01327	0.000152466	0.0014894	4.36573	1.45213	4.43154	30.0036	23.2376	30.7177
Si3g18620	2.29809	1.49395e-05	0.000205922	32.743	58.0852	54.6557	3.60043	12.9098	12.996
Si3g18680	1.36951	0.000123813	0.00125011	130.972	120.527	85.6765	56.4068	41.3113	33.0806
Si3g18700	1.44959	8.92322e-07	1.82719e-05	1219.13	2567.37	2768.24	885.706	690.674	822.29
Si3g18820	1.0376	0.00104542	0.00729342	84.0403	110.362	87.1537	52.8063	43.8933	40.1694
Si3g18930	-1.89497	4.80643e-05	0.000568913	6.54859	21.782	31.0208	75.6091	72.2948	67.3427
Si3g18940	1.48681	0.000358606	0.0030466	1792.13	630.225	432.814	291.635	322.745	405.238
Si3g19010	-1.37474	1.77208e-05	0.000239479	156.075	338.346	453.495	680.481	934.669	836.468
Si3g19040	-1.54122	0.00101898	0.00715977	13.0972	10.1649	11.8175	38.4046	34.8564	29.5363
Si3g19190	4.43176	6.59232e-08	1.87185e-06	38.2001	76.9629	44.3154	2.40029	3.87294	1.18145
Si3g19200	3.86032	0.000721386	0.00539825	13.0972	17.4256	41.3611	2.40029	2.58196	0
Si3g19230	-2.51959	0.00137165	0.00907156	1.09143	8.71278	0	6.00072	23.2376	24.8105
Si3g19300	3.07138	0.000163573	0.00158158	3073.47	3328.28	3960.32	560.467	305.962	366.25
Si3g19470	1.23765	0.0166111	0.0644127	29.4687	65.3459	84.1993	28.8034	19.3647	27.1734
Si3g19540	2.30116	5.60529e-28	3.18318e-25	1521.46	1502.96	1666.26	333.64	322.745	295.363
Si3g19640	2.10836	4.63115e-07	1.01674e-05	75.3088	68.2501	103.403	30.0036	11.6188	15.3589
Si3g19880	-1.56122	9.22944e-06	0.000136571	33.8344	49.3724	41.3611	127.215	105.86	132.323
Si3g19900	-1.15011	0.00831161	0.0377539	22.9201	24.6862	56.1329	42.005	108.442	77.9758
Si3g20000	-5.95067	1.31451e-05	0.000184675	0	0	0	13.2016	16.7827	15.3589
Si3g20010	5.45123	1.96236e-08	6.32386e-07	60.0288	62.4416	36.9295	0	0	3.54436
Si3g20190	-2.76253	0.00140925	0.00926035	3.2743	2.90426	2.95436	14.4017	20.6557	27.1734
Si3g20210	1.68073	5.84711e-09	2.18774e-07	1422.14	1112.33	883.354	447.654	287.888	330.806
Si3g20330	2.72299	0.0319436	0.105664	21.8286	1.45213	0	0	1.29098	2.3629
Si3g20360	-3.37172	1.93034e-18	3.91506e-16	538.076	1392.59	2106.46	11948.6	17291.4	12526.9
Si3g20420	-5.63342	0.000589415	0.00459643	0	0	10.3403	72.0086	253.032	178.399
Si3g20470	1.44191	0.0205833	0.0759577	13.0972	21.782	54.6557	3.60043	5.16392	23.629
Si3g20610	-1.73751	1.54023e-07	3.97181e-06	1075.06	2998.65	3000.16	7083.25	8412.02	8084.67
Si3g20790	1.26862	8.71634e-06	0.000130109	889.517	1774.5	1927.72	757.291	471.207	675.79
Si3g20840	-3.62313	4.72209e-07	1.03582e-05	8.73145	7.26065	25.1121	127.215	211.721	163.04
Si3g21020	-1.03142	0.0275887	0.095107	10.9143	10.1649	11.8175	28.8034	20.6557	17.7218
Si3g21080	-1.86468	9.17983e-08	2.47198e-06	27.2858	58.0852	44.3154	115.214	166.536	185.488
Si3g21090	-3.30023	1.99976e-05	0.000266722	27.2858	162.639	206.805	1153.34	1447.19	1300.78
Si3g21170	-1.38653	0.0451139	0.136468	7.64002	5.80852	1.47718	21.6026	11.6188	7.08871
Si3g21240	-1.00523	0.000620603	0.00480155	201.915	248.314	301.345	445.253	544.793	516.294
Si3g21250	1.14925	0.000665834	0.00507317	206.281	123.431	193.511	103.212	61.967	70.8871
Si3g21270	1.02829	4.80665e-06	7.76717e-05	350.35	299.139	255.552	114.014	167.827	163.04
Si3g21280	-3.52229	0.0292073	0.0988863	0	0	0	3.60043	0	4.72581
Si3g21370	-1.11233	3.22024e-07	7.488e-06	472.59	403.692	524.399	876.105	1083.13	1069.21
Si3g21390	-2.60164	2.51467e-06	4.4503e-05	10.9143	10.1649	13.2946	133.216	46.4753	28.3548
Si3g21440	-1.47313	1.15523e-08	3.94152e-07	222.652	361.581	438.723	943.313	1018.58	870.73
Si3g21520	1.42062	5.90658e-11	3.41499e-09	1085.97	1190.75	1053.23	508.861	344.691	389.879
Si3g21550	1.50386	2.56577e-08	8.01568e-07	2884.65	4989.52	5882.14	2048.65	1302.6	1498.08
Si3g21630	-2.02384	1.44632e-15	1.77142e-13	112.417	87.1278	106.357	349.242	444.097	453.677
Si3g21720	-1.04394	0.000717177	0.00537147	93.8631	60.9895	51.7013	162.019	132.971	134.685
Si3g21780	-2.28811	0.000380471	0.00320044	4.36573	0	10.3403	9.60115	28.4015	33.0806
Si3g21870	-1.70597	3.80738e-07	8.60279e-06	882.968	418.214	437.246	1184.54	2278.58	2216.4
Si3g22030	-3.32682	0.0226644	0.0817293	0	0	0	4.80057	2.58196	0
Si3g22040	1.20533	0.0135942	0.0552832	1007.39	4309.92	3463.99	1309.36	1218.68	1279.51
Si3g22110	-1.43421	0.00314727	0.0176301	19.6458	5.80852	39.8839	70.8085	52.9301	51.9839
Si3g22140	1.08099	0.00138292	0.00913561	209.555	201.846	249.644	135.616	58.0941	118.145
Si3g22180	2.01811	3.07e-11	1.84597e-09	1141.64	1627.84	1604.22	513.662	259.487	305.996
Si3g22570	-1.51103	8.72652e-08	2.36486e-06	1712.46	2838.92	3042.99	5358.64	8999.42	7281.29
Si3g22700	1.38656	0.000110732	0.00113965	633.03	1325.8	1354.58	576.069	253.032	437.137
Si3g22710	2.65103	7.17521e-14	6.94555e-12	152.8	100.197	135.901	20.4024	14.2008	27.1734
Si3g22820	2.73019	0.00226236	0.0135843	22.9201	17.4256	16.249	4.80057	2.58196	1.18145
Si3g22900	1.19761	0.001063	0.00738376	1058.69	3397.99	4369.5	1342.96	1035.37	1468.54
Si3g22960	2.22002	0.0069189	0.0328291	5.45716	8.71278	20.6805	4.80057	1.29098	1.18145
Si3g23020	1.71344	4.258e-08	1.25505e-06	1478.89	736.23	822.79	268.832	278.852	379.246
Si3g23060	2.43809	4.57732e-08	1.34144e-06	61.1202	82.7715	41.3611	12.0014	10.3278	11.8145
Si3g23070	-1.60483	0.00629883	0.0303997	8.73145	5.80852	20.6805	54.0065	9.03685	42.5323
Si3g23170	-2.0605	1.1032e-06	2.19566e-05	14.1886	11.617	23.6349	42.005	96.8234	66.1613
Si3g23310	1.57694	9.4877e-08	2.54683e-06	147.343	188.777	168.399	67.208	56.8031	44.8952
Si3g23400	1.06001	0.00891255	0.0398043	289.229	617.156	785.861	320.438	237.54	252.831
Si3g23470	2.98628	0.0293489	0.0992178	5.45716	2.90426	20.6805	3.60043	0	0
Si3g23620	1.34039	1.31285e-05	0.000184543	94.9546	59.5374	85.6765	38.4046	29.6925	27.1734
Si3g23630	-1.39637	7.99137e-08	2.21017e-06	481.321	821.906	788.815	1951.43	1729.91	1819.44
Si3g23720	-4.65255	0.00393124	0.0209998	0	0	0	4.80057	7.74588	5.90726
Si3g23780	-2.27067	1.12372e-08	3.84426e-07	96.046	110.362	121.129	378.045	688.092	512.75
Si3g23810	1.05692	0.000107227	0.00110893	518.43	416.762	341.229	246.029	174.282	193.758
Si3g23890	-1.48403	0.000365612	0.0030948	14.1886	11.617	32.498	58.807	45.1843	56.7097
Si3g23900	1.89952	0.0226655	0.0817293	8.73145	14.5213	4.43154	0	6.4549	1.18145
Si3g23950	-1.10518	0.00102881	0.00721694	142.978	50.8246	60.5644	139.217	206.557	207.936
Si3g24010	-1.01075	0.0260798	0.0912598	16.3715	18.8777	11.8175	40.8049	25.8196	28.3548
Si3g24050	-1.31743	0.00457538	0.0235971	29.4687	13.0692	5.90873	46.8056	46.4753	31.8992
Si3g24340	-2.10132	0.0196563	0.0733522	0	5.80852	7.38591	15.6019	23.2376	15.3589
Si3g24360	-1.10697	0.00751316	0.0349852	20.7372	49.3724	54.6557	105.613	73.5858	86.246
Si3g24370	-1.3444	0.000181706	0.00172685	62.2116	110.362	141.809	217.226	327.909	249.286
Si3g24840	2.19319	0.00728127	0.0342297	9.82289	11.617	17.7262	6.00072	0	2.3629
Si3g24870	-1.39869	0.00177757	0.0111969	17.4629	10.1649	17.7262	44.4053	49.0572	27.1734
Si3g24880	-4.19219	0.015858	0.0621074	0	0	0	3.60043	3.87294	5.90726
Si3g25020	-1.14359	2.43868e-06	4.34902e-05	91.6803	69.7023	103.403	180.022	197.52	207.936
Si3g25040	-4.73166	4.73657e-10	2.27953e-08	1.09143	0	5.90873	46.8056	67.1309	62.6169
Si3g25070	-2.71357	1.0142e-06	2.04078e-05	15.28	8.71278	7.38591	57.6069	85.2046	67.3427
Si3g25100	-1.22921	9.38934e-07	1.90887e-05	61.1202	74.0587	91.5852	207.625	187.192	133.504
Si3g25160	-5.08772	1.34997e-18	2.80475e-16	2.18286	4.35639	7.38591	158.419	149.754	145.319
Si3g25270	-1.89873	0.00793925	0.0364643	4.36573	1.45213	2.95436	14.4017	5.16392	14.1774
Si3g25300	-4.19926	0.00225822	0.0135626	0	0	0	9.60115	3.87294	0
Si3g25360	6.34267	2.75144e-05	0.00035227	332.887	665.076	638.142	0	0	20.0847
Si3g25410	-5.38324	1.50855e-05	0.000207598	0	0	0	7.20086	11.6188	11.8145
Si3g25470	1.15106	3.13298e-08	9.54269e-07	587.19	425.474	468.267	166.82	256.905	244.561
Si3g25740	-1.07003	0.000521567	0.00415871	117.875	101.649	96.0168	148.818	281.433	233.927
Si3g25990	-4.49624	1.76031e-17	3.10239e-15	7.64002	5.80852	0	97.2116	120.061	105.149
Si3g26030	3.2807	0.0375339	0.119375	2.18286	4.35639	0	0	0	0
Si3g26040	5.61569	8.54291e-05	0.000921585	15.28	11.617	5.90873	0	0	0
Si3g26100	-1.46242	1.41404e-06	2.70477e-05	7328.96	7569.96	6427.22	18368.2	22046.1	18355
Si3g26130	-4.34512	1.28413e-12	1.01913e-10	2.18286	2.90426	5.90873	88.8106	73.5858	53.1653
Si3g26150	2.96234	2.96568e-05	0.00037668	46.9316	76.9629	106.357	6.00072	12.9098	10.6331
Si3g26240	-1.27941	0.0296424	0.0999489	8.73145	2.90426	2.95436	18.0022	3.87294	15.3589
Si3g26350	-1.43251	1.22377e-09	5.36421e-08	53.4802	82.7715	84.1993	204.024	206.557	178.399
Si3g26360	-1.97268	0.00712087	0.0335807	4.36573	0	7.38591	9.60115	14.2008	22.4476
Si3g26510	1.96375	6.51886e-06	0.000101332	45.8401	62.4416	50.2242	13.2016	18.0737	9.45161
Si3g26540	-1.02092	0.000100778	0.00105375	43.6573	49.3724	41.3611	92.4111	87.7866	92.1532
Si3g26670	-1.15724	0.0416227	0.128883	21.8286	5.80852	7.38591	25.203	29.6925	25.9919
Si3g26740	-3.06186	0.0316651	0.105	0	0	0	1.20014	2.58196	2.3629
Si3g26820	-1.46082	0.0457538	0.137849	1.09143	2.90426	5.90873	8.40101	10.3278	7.08871
Si3g26920	-6.06424	5.55918e-23	2.0295e-20	4.36573	4.35639	2.95436	242.429	320.163	226.839
Si3g26930	-3.07409	1.9478e-06	3.58358e-05	85.1317	717.353	626.325	4465.73	3685.75	3872.8
Si3g27440	-1.33872	0.026218	0.0915338	10.9143	24.6862	8.86309	33.604	43.8933	34.2621
Si3g27630	1.99079	5.83512e-10	2.75123e-08	343.801	336.894	214.191	108.013	58.0941	59.0726
Si3g28090	1.43506	0.0196262	0.073272	17.4629	29.0426	23.6349	6.00072	11.6188	8.27016
Si3g28500	-1.95962	0.00125626	0.00843943	5.45716	4.35639	19.2034	24.0029	46.4753	40.1694
Si3g29000	6.64297	1.29399e-24	5.42095e-22	193.183	267.192	391.453	0	0	8.27016
Si3g29020	4.04883	0.00703159	0.033264	4.36573	5.80852	11.8175	1.20014	0	0
Si3g29040	-2.27845	2.30688e-23	8.54382e-21	468.224	760.917	744.499	3140.78	3072.53	3348.23
Si3g29250	1.48994	0.0173386	0.0665097	21.8286	42.1118	42.8383	24.0029	9.03685	4.72581
Si3g29740	3.27998	7.30447e-06	0.000111977	28.3772	50.8246	51.7013	4.80057	3.87294	4.72581
Si3g29780	-1.41559	0.000330479	0.00285125	33.8344	18.8777	16.249	52.8063	73.5858	61.4355
Si3g29940	-1.80381	1.53654e-05	0.000211336	20.7372	26.1384	7.38591	73.2088	49.0572	68.5242
Si3g29950	2.67318	1.11906e-05	0.000161549	25.1029	42.1118	42.8383	7.20086	6.4549	3.54436
Si3g30010	3.07264	0.00313108	0.0175664	8.73145	11.617	20.6805	0	0	4.72581
Si3g30580	5.87491	0.000147516	0.00144514	8.73145	39.2075	29.5436	0	1.29098	0
Si3g30630	6.27922	0.0371998	0.118608	5.45716	14.5213	32.498	0	0	0
Si3g30670	1.0171	0.000614182	0.00476052	1117.63	2152.06	3254.23	1060.93	961.779	1199.17
Si3g30680	-1.42175	0.0139312	0.056349	4.36573	2.90426	10.3403	24.0029	7.74588	14.1774
Si3g30740	1.13204	3.1806e-09	1.26408e-07	9494.37	13353.8	13827.9	6267.15	5041.27	5424.04
Si3g30860	1.24673	5.12784e-06	8.24163e-05	494.419	601.182	926.193	303.636	193.647	353.254
Si3g30870	-2.90946	0.00998673	0.0432561	2.18286	0	0	9.60115	7.74588	2.3629
Si3g30900	5.74489	0.00259748	0.0151792	22.9201	13.0692	0	0	0	0
Si3g31080	-1.79319	9.58324e-09	3.3502e-07	1039.04	2037.34	2181.8	5749.89	6724.71	5741.86
Si3g31110	3.3953	0.00949814	0.041734	1588.03	974.38	1447.64	140.417	149.754	90.9718
Si3g31200	-1.44196	0.0490411	0.144951	12.0058	1.45213	2.95436	22.8027	6.4549	17.7218
Si3g31290	1.0445	0.0398723	0.124812	27.2858	29.0426	54.6557	24.0029	11.6188	17.7218
Si3g31320	4.98333	0.0216669	0.0789305	1.09143	17.4256	2.95436	0	0	0
Si3g31330	-1.26264	0.0391389	0.12295	18.5543	14.5213	14.7718	55.2066	24.5286	35.4436
Si3g31490	-1.6012	4.5472e-10	2.19273e-08	303.418	570.687	354.524	1005.72	1281.94	1434.28
Si3g31600	-1.19531	0.0148093	0.0590314	19.6458	7.26065	8.86309	31.2037	32.2745	21.2661
Si3g31680	-1.27098	0.000639663	0.00491774	19.6458	26.1384	23.6349	49.2059	77.4588	40.1694
Si3g31780	-1.09223	0.04936	0.145691	8.73145	15.9734	17.7262	26.4032	11.6188	50.8024
Si3g32220	3.32593	0.0189987	0.0714268	4.36573	0	8.86309	0	0	1.18145
Si3g32320	7.0954	8.45875e-08	2.31191e-06	44.7487	17.4256	29.5436	0	0	0
Si3g32380	-1.06846	0.00588279	0.0287998	49.1144	29.0426	36.9295	68.4082	99.4054	75.6129
Si3g32470	-2.10893	0.0417453	0.129075	0	0	11.8175	7.20086	18.0737	23.629
Si3g32490	1.12347	2.55947e-08	8.01559e-07	6340.13	7745.67	7583.85	3866.86	3160.32	2918.19
Si3g32810	-1.2512	0.00803983	0.0368138	41.4744	18.8777	5.90873	31.2037	69.7129	61.4355
Si3g32850	-3.05242	5.9535e-16	7.96554e-14	8.73145	18.8777	33.9752	172.821	143.299	179.581
Si3g32940	1.36539	3.6995e-05	0.000456277	756.362	1629.29	2475.76	746.489	475.08	663.976
Si3g33000	1.11116	2.16325e-06	3.93466e-05	2414.25	3848.15	5071.16	1799.02	1594.36	1851.33
Si3g33020	1.49532	3.31603e-07	7.64812e-06	387.458	265.74	187.602	116.414	91.6595	90.9718
Si3g33110	-5.25278	0.00114489	0.00783125	0	0	0	12.0014	6.4549	9.45161
Si3g33190	-2.93213	0.0312502	0.103903	0	0	1.47718	2.40029	0	8.27016
Si3g33210	-1.19089	0.000368566	0.00311671	94.9546	55.181	85.6765	157.219	200.102	183.125
Si3g33290	2.12266	0.00116276	0.00793231	39.2915	47.9203	41.3611	15.6019	11.6188	2.3629
Si3g33320	1.63122	1.65885e-08	5.44183e-07	2083.54	1868.89	1876.02	522.063	666.145	693.512
Si3g33350	-1.70334	1.4223e-09	6.17093e-08	110.235	74.0587	78.2906	189.623	361.474	309.54
Si3g33440	-2.12581	0.000998722	0.00704775	17.4629	10.1649	7.38591	79.2095	46.4753	29.5363
Si3g33560	1.16871	0.0026394	0.015361	39.2915	31.9469	44.3154	16.802	19.3647	15.3589
Si3g33640	5.04567	0.00299022	0.0169322	7.64002	7.26065	7.38591	0	0	0
Si3g33710	1.58356	2.24844e-08	7.12006e-07	6112.02	7427.65	7458.29	3269.19	1789.3	1947.03
Si3g33750	1.89206	0.00159494	0.0102538	29.4687	43.5639	53.1785	8.40101	5.16392	20.0847
Si3g33870	1.25598	3.3212e-16	4.61268e-14	2190.5	2669.02	2364.97	1059.73	983.726	980.605
Si3g33910	6.88233	9.72333e-08	2.60734e-06	13.0972	30.4947	36.9295	0	0	0
Si3g34120	1.1587	0.0204263	0.075542	32.743	34.8511	16.249	9.60115	10.3278	17.7218
Si3g34230	1.23015	2.28458e-05	0.000299704	1085.97	2032.98	2013.4	930.111	548.666	707.69
Si3g34540	1.44819	1.34572e-06	2.59155e-05	1333.73	718.805	567.238	384.046	269.815	307.177
Si3g34570	1.97514	0.000119747	0.00121918	61.1202	43.5639	42.8383	7.20086	9.03685	21.2661
Si3g34580	-1.82511	7.01311e-06	0.000107964	30.5601	21.782	36.9295	123.615	131.68	61.4355
Si3g34600	4.2501	0.0103503	0.044546	0	5.80852	7.38591	0	0	0
Si3g34650	-1.37489	0.00257864	0.015114	90.5888	457.421	568.715	1039.32	855.919	995.964
Si3g34690	-2.70357	2.14566e-09	8.9449e-08	20.7372	11.617	11.8175	111.613	77.4588	103.968
Si3g34750	-2.77291	1.0873e-08	3.74475e-07	10.9143	15.9734	5.90873	50.406	105.86	68.5242
Si3g34770	-1.07848	0.000563119	0.00442921	113.509	213.463	286.573	386.446	436.351	467.855
Si3g34790	-1.97642	1.14125e-05	0.00016403	27.2858	106.006	93.0624	327.639	312.417	244.561
Si3g34870	2.79995	0.0231025	0.0830243	1.09143	7.26065	17.7262	1.20014	1.29098	1.18145
Si3g34890	1.409	2.57809e-07	6.17448e-06	1588.03	2910.07	3800.79	1060.93	904.976	1157.82
Si3g34930	-2.12171	0.000688657	0.0052175	8.73145	1.45213	8.86309	30.0036	29.6925	24.8105
Si3g34970	1.08022	0.000202891	0.00188953	291.412	548.905	695.752	214.826	265.942	244.561
Si3g35010	2.05856	2.38577e-08	7.52695e-07	82.9488	87.1278	88.6309	20.4024	14.2008	27.1734
Si3g35030	-1.85441	0.000111195	0.00114355	13.0972	29.0426	28.0664	74.4089	100.696	75.6129
Si3g35060	-1.06872	0.000352402	0.00300284	679.962	442.9	316.117	627.675	1254.83	1141.28
Si3g35070	-6.95917	7.15303e-08	1.99777e-06	0	1.45213	0	67.208	61.967	48.4395
Si3g35090	2.68885	7.65377e-06	0.000116399	87.3145	29.0426	69.4275	10.8013	1.29098	16.5403
Si3g35120	-3.46768	3.75841e-05	0.000462205	1.09143	8.71278	0	33.604	45.1843	25.9919
Si3g35200	-1.1224	2.06932e-05	0.000274282	345.984	315.112	316.117	606.073	920.468	602.54
Si3g35460	1.27976	0.00125258	0.00842357	138.612	302.043	313.162	121.215	76.1678	112.238
Si3g35550	-1.66003	0.00021237	0.00196066	21.8286	13.0692	10.3403	46.8056	40.0204	59.0726
Si3g35710	-8.50485	2.82437e-11	1.71441e-09	0	1.45213	0	200.424	154.918	163.04
Si3g35750	2.92441	0.00036582	0.00309554	32.743	11.617	29.5436	7.20086	2.58196	0
Si3g35810	-2.14842	0.0385437	0.121663	3.2743	0	0	8.40101	3.87294	4.72581
Si3g35940	1.36467	0.0245932	0.0873043	31.6515	15.9734	31.0208	13.2016	11.6188	5.90726
Si3g35980	1.73202	6.68802e-07	1.4125e-05	562.087	310.756	350.092	150.018	95.5325	122.871
Si3g36000	-1.0137	0.00313083	0.0175664	31.6515	26.1384	48.747	63.6076	74.8768	75.6129
Si3g36070	-2.93946	0.00244088	0.0144457	0	2.90426	2.95436	13.2016	15.4918	12.996
Si3g36090	4.94554	0.0293013	0.0990982	7.64002	8.71278	4.43154	0	0	0
Si3g36100	-1.22438	5.48215e-06	8.76698e-05	62.2116	92.9364	103.403	162.019	200.102	237.472
Si3g36210	-1.74628	8.85653e-05	0.000948172	17.4629	10.1649	39.8839	93.6112	64.549	66.1613
Si3g36230	1.09916	2.22943e-07	5.426e-06	1715.73	1179.13	976.417	528.063	703.584	577.73
Si3g36420	-5.85479	0.00021779	0.00200346	0	0	0	15.6019	9.03685	17.7218
Si3g36430	-4.03374	0.0180423	0.0685813	0	0	0	7.20086	0	4.72581
Si3g36480	-4.53821	0.00528473	0.0264651	0	0	0	8.40101	3.87294	4.72581
Si3g36500	-1.86378	3.44105e-05	0.000428748	18.5543	43.5639	64.996	156.019	156.208	145.319
Si3g36530	-1.95865	0.00899323	0.0401015	3.2743	2.90426	1.47718	9.60115	9.03685	11.8145
Si3g36580	-1.05562	0.000850666	0.00616528	404.921	151.022	187.602	405.649	564.158	582.456
Si3g36630	1.8209	1.22769e-07	3.23108e-06	369.995	810.289	1094.59	252.03	180.737	210.298
Si3g36690	-1.70178	0.0398733	0.124812	1.09143	0	8.86309	14.4017	14.2008	2.3629
Si3g36930	-1.81665	5.26667e-05	0.000615972	31.6515	24.6862	44.3154	88.8106	131.68	133.504
Si3g36940	-5.36169	0.000394748	0.00330076	1.09143	0	0	7.20086	21.9466	29.5363
Si3g36950	-2.63104	1.62153e-08	5.33997e-07	10.9143	14.5213	13.2946	80.4096	91.6595	66.1613
Si3g36960	-1.24543	0.00101179	0.00711901	161.532	175.708	215.668	397.248	508.646	404.056
Si3g37000	-1.6863	0.00228057	0.013684	4.36573	15.9734	8.86309	30.0036	27.1106	34.2621
Si3g37050	1.79597	0.0452823	0.136848	19.6458	7.26065	19.2034	9.60115	1.29098	2.3629
Si3g37060	6.22961	2.48899e-06	4.41709e-05	28.3772	23.2341	47.2698	0	0	1.18145
Si3g37070	6.85942	3.11303e-07	7.2519e-06	28.3772	17.4256	32.498	0	0	0
Si3g37130	2.50352	3.20294e-12	2.40033e-10	1483.26	1476.82	1101.98	339.641	103.278	272.915
Si3g37160	-1.05749	0.00269526	0.0156202	65.4859	123.431	125.56	184.822	220.757	245.742
Si3g37280	1.45215	0.000135837	0.00134742	688.694	547.453	413.611	250.83	170.409	181.944
Si3g37370	4.88581	0.0137454	0.0557474	5.45716	14.5213	0	0	0	0
Si3g37400	-1.25489	1.83176e-05	0.000246632	589.373	797.22	840.516	1705.4	1820.28	1786.35
Si3g37470	1.28376	0.000161186	0.00156264	457.31	1016.49	1351.62	379.245	352.437	427.686
Si3g37520	-1.3184	0.0382036	0.120963	6.54859	1.45213	7.38591	15.6019	10.3278	12.996
Si3g37640	-3.35329	0.0110581	0.0469419	0	0	1.47718	8.40101	1.29098	4.72581
Si3g37650	1.94911	2.99982e-09	1.19595e-07	161.532	177.16	124.083	32.4039	43.8933	43.7137
Si3g37660	-1.75851	0.000146559	0.00143774	29.4687	31.9469	16.249	97.2116	85.2046	81.5202
Si3g37690	1.11637	0.0291493	0.0987421	33.8344	29.0426	16.249	12.0014	15.4918	9.45161
Si3g37710	-1.8179	0.00116906	0.00796251	12.0058	10.1649	7.38591	31.2037	38.7294	35.4436
Si3g37760	-2.0608	1.69567e-05	0.000230531	7.64002	39.2075	32.498	118.814	87.7866	118.145
Si3g37820	-2.43739	4.90956e-11	2.86447e-09	13.0972	20.3298	20.6805	82.8099	99.4054	106.331
Si3g37900	-1.47959	0.00862975	0.0387785	19.6458	1.45213	10.3403	18.0022	40.0204	33.0806
Si3g37910	1.15157	0.0396161	0.124189	15.28	24.6862	14.7718	4.80057	10.3278	9.45161
Si3g38150	-1.36908	7.25882e-05	0.00080231	145.16	47.9203	70.9047	174.021	246.577	268.19
Si3g38190	1.13026	9.55741e-05	0.00101197	108.052	161.187	129.992	73.2088	52.9301	55.5282
Si3g38270	3.92972	0.0169472	0.0653417	4.36573	5.80852	0	0	0	0
Si3g38410	1.46377	4.6519e-05	0.000553957	72.0345	49.3724	81.245	15.6019	30.9835	27.1734
Si3g38460	-4.6845	0.000738108	0.00550083	1.09143	0	0	10.8013	12.9098	12.996
Si3g38500	-8.68972	3.09107e-12	2.3233e-10	0	0	0	110.413	122.643	69.7057
Si3g38520	4.60241	0.00417185	0.0219546	4.36573	14.5213	13.2946	0	1.29098	0
Si3g38610	-1.28641	4.91731e-05	0.000580157	121.149	152.474	177.262	466.856	269.815	360.343
Si3g38700	2.23926	7.60842e-16	9.9677e-14	332.887	268.644	289.528	74.4089	51.6392	62.6169
Si3g38750	2.65476	0.000793512	0.00582205	14.1886	26.1384	5.90873	1.20014	2.58196	3.54436
Si3g38760	4.46001	0.0499981	0.147116	3.2743	11.617	0	0	0	0
Si3g38770	3.66449	0.0358569	0.115537	2.18286	5.80852	8.86309	0	0	1.18145
Si3g38780	-5.46544	0.00082967	0.00603708	0	0	0	6.00072	19.3647	7.08871
Si3g38810	-1.92632	1.75826e-05	0.000237863	27.2858	8.71278	25.1121	50.406	71.0039	113.419
Si3g38950	2.03622	0.0167021	0.0646699	9.82289	17.4256	13.2946	6.00072	3.87294	0
Si3g39050	2.39001	0.000325168	0.00281302	50.2059	123.431	76.8134	19.2023	15.4918	12.996
Si3g39140	2.52679	0.00800537	0.0367122	120.058	71.1544	152.15	22.8027	0	36.625
Si3g39150	-1.86775	0.000112203	0.00115108	24.0115	13.0692	5.90873	69.6083	54.2211	37.8065
Si3g39210	1.97086	1.79844e-05	0.000242657	69.8516	27.5905	39.8839	8.40101	12.9098	14.1774
Si3g39300	-1.08493	0.0281502	0.096328	27.2858	47.9203	26.5893	72.0086	87.7866	55.5282
Si3g39470	9.38034	2.02702e-14	2.13171e-12	299.052	286.07	291.005	0	0	1.18145
Si3g39480	5.42868	0.00353285	0.0193681	4.36573	15.9734	8.86309	0	0	0
Si3g39630	-1.79155	1.37657e-16	2.0572e-14	194.275	341.251	217.146	909.709	935.96	752.585
Si3g39670	1.38318	7.92408e-05	0.000865384	523.887	318.017	262.938	146.418	142.008	135.867
Si3g39710	1.26504	0.00448476	0.0232376	53.4802	21.782	25.1121	18.0022	7.74588	16.5403
Si4g01060	3.11466	0.0113496	0.0479254	24.0115	20.3298	48.747	0	0	10.6331
Si4g01200	-1.65174	0.0104514	0.0448508	6.54859	0	7.38591	19.2023	7.74588	17.7218
Si4g01220	-1.57373	9.61918e-15	1.07815e-12	236.841	172.804	143.287	516.062	586.105	554.101
Si4g01230	-2.62881	2.49313e-11	1.54266e-09	24.0115	18.8777	8.86309	85.2102	135.553	106.331
Si4g01280	-1.24615	7.69094e-06	0.000116699	259.761	127.788	125.56	327.639	485.408	412.327
Si4g01380	1.77515	0.00942836	0.0414987	14.1886	18.8777	26.5893	6.00072	10.3278	1.18145
Si4g01510	-1.15724	1.94502e-05	0.000260235	224.835	249.766	177.262	409.249	586.105	459.585
Si4g01550	-1.01481	0.026486	0.0922391	26.1944	23.2341	16.249	39.6047	51.6392	42.5323
Si4g01630	-1.29016	0.000451972	0.00368897	60.0288	106.006	214.191	368.444	290.47	265.827
Si4g01640	1.16012	0.000224813	0.00205991	5188.67	8449.95	8436.18	4388.93	2550.97	2937.09
Si4g01700	-2.13049	8.1672e-08	2.24664e-06	220.469	810.289	895.172	2325.88	3499.84	2598.01
Si4g01850	-1.11172	5.85124e-05	0.000673552	84.0403	50.8246	59.0873	130.816	162.663	129.96
Si4g01940	1.06257	0.000702888	0.00528572	145.16	159.734	125.56	69.6083	61.967	74.4315
Si4g01960	-2.0072	0.0200579	0.0744811	3.2743	0	8.86309	9.60115	24.5286	14.1774
Si4g01990	-4.46831	3.75835e-05	0.000462205	3.2743	0	0	30.0036	36.1474	17.7218
Si4g02000	-4.19217	0.0164293	0.0638386	0	0	0	3.60043	3.87294	5.90726
Si4g02020	-2.79791	2.78203e-27	1.51265e-24	30.5601	50.8246	51.7013	294.035	333.073	284.73
Si4g02120	2.14397	7.70416e-09	2.80856e-07	168.081	339.799	192.034	79.2095	36.1474	42.5323
Si4g02420	-2.01775	0.000502498	0.00403815	4.36573	10.1649	13.2946	40.8049	32.2745	36.625
Si4g02500	-3.78417	0.0186857	0.0705129	0	1.45213	0	1.20014	9.03685	9.45161
Si4g02540	1.16219	0.000860707	0.00621514	124.423	66.798	84.1993	51.6062	24.5286	47.2581
Si4g02560	3.21348	0.0445297	0.135213	2.18286	10.1649	0	0	1.29098	0
Si4g02570	3.98162	0.000246388	0.00222725	22.9201	14.5213	20.6805	0	2.58196	1.18145
Si4g02730	-1.24218	0.00113431	0.00776514	12.0058	18.8777	20.6805	48.0057	37.4384	34.2621
Si4g02820	-1.84815	4.20548e-06	6.91576e-05	26.1944	47.9203	23.6349	64.8078	148.463	137.048
Si4g02890	-4.21047	0.047151	0.140973	0	0	0	2.40029	6.4549	4.72581
Si4g02910	2.50677	3.7866e-09	1.47062e-07	89.4974	258.479	257.03	34.8042	32.2745	38.9879
Si4g02960	1.76609	7.60458e-07	1.58382e-05	157.166	182.968	161.013	58.807	37.4384	50.8024
Si4g03040	1.20056	8.18416e-06	0.000122955	994.294	1563.94	1650.01	655.278	531.883	642.71
Si4g03050	1.32129	0.00164378	0.0105017	63.303	66.798	48.747	38.4046	12.9098	20.0847
Si4g03120	-1.72137	7.64496e-16	9.9677e-14	568.636	797.22	816.881	2315.08	2603.91	2270.75
Si4g03180	-1.46193	2.04862e-05	0.000271894	48.023	53.7288	57.6101	153.618	163.954	120.508
Si4g03370	3.95883	0.00468093	0.0240011	9.82289	2.90426	7.38591	0	0	1.18145
Si4g03490	-1.18797	1.85413e-06	3.42605e-05	137.52	181.516	208.283	366.044	442.806	388.698
Si4g03520	1.16061	0.00760045	0.0353401	46.9316	34.8511	29.5436	18.0022	18.0737	14.1774
Si4g03590	1.43119	7.35667e-07	1.5372e-05	11487.3	17514.1	17825.1	5029.8	6404.55	5929.71
Si4g03610	1.58733	0.000127393	0.00128019	156.075	203.298	184.648	50.406	61.967	68.5242
Si4g03760	-1.09679	0.000149211	0.00146039	40.383	36.3033	48.747	81.6098	91.6595	94.5161
Si4g03910	-1.14132	0.0121777	0.0507007	19.6458	30.4947	22.1577	69.6083	45.1843	43.7137
Si4g03920	-2.41761	0.00213738	0.0129586	1.09143	8.71278	0	24.0029	18.0737	8.27016
Si4g03940	-1.84461	0.000353945	0.00301301	10.9143	5.80852	10.3403	24.0029	42.6023	31.8992
Si4g04000	-2.80761	0.00132929	0.00884876	1.09143	5.80852	11.8175	34.8042	61.967	30.7177
Si4g04030	3.29117	3.70534e-08	1.11138e-06	49.1144	49.3724	103.403	7.20086	1.29098	11.8145
Si4g04050	1.41894	9.59062e-05	0.00101444	320.881	794.316	649.96	217.226	213.012	229.202
Si4g04140	-2.12315	7.59144e-22	2.51947e-19	463.859	686.858	728.25	3185.18	2411.55	2576.75
Si4g04160	-2.15183	0.0142675	0.0573732	5.45716	0	4.43154	13.2016	18.0737	14.1774
Si4g04250	-3.23251	9.047e-07	1.84809e-05	13.0972	2.90426	2.95436	37.2045	87.7866	62.6169
Si4g04280	-2.24449	8.06807e-08	2.22897e-06	31.6515	33.399	44.3154	168.02	165.245	183.125
Si4g04290	-2.86518	9.02212e-09	3.20222e-07	18.5543	10.1649	4.43154	92.4111	87.7866	69.7057
Si4g04300	2.69531	0.0343467	0.111628	5.45716	1.45213	8.86309	1.20014	0	1.18145
Si4g04320	2.93447	0.0302487	0.101458	5.45716	8.71278	4.43154	0	0	2.3629
Si4g04380	-1.41897	5.72006e-05	0.00065964	76.4002	20.3298	42.8383	123.615	135.553	120.508
Si4g04550	-1.05046	0.00618331	0.0300009	28.3772	46.4682	36.9295	87.6105	76.1678	66.1613
Si4g04560	1.14574	0.0179966	0.06847	58.9373	60.9895	91.5852	40.8049	30.9835	23.629
Si4g04650	-1.03585	0.0252149	0.0889764	21.8286	24.6862	35.4524	68.4082	47.7662	50.8024
Si4g04750	1.38113	1.41442e-05	0.000196978	279.407	341.251	395.885	150.018	109.733	129.96
Si4g04810	1.89339	2.97706e-07	6.99252e-06	220.469	135.048	110.789	54.0065	41.3113	30.7177
Si4g05260	-1.08612	0.0362799	0.116459	20.7372	8.71278	19.2034	27.6033	41.3113	35.4436
Si4g05290	-2.36103	1.70972e-05	0.000232157	14.1886	2.90426	5.90873	51.6062	27.1106	44.8952
Si4g05400	-1.25928	0.00246596	0.0145739	68.7602	127.788	226.009	424.851	224.63	357.98
Si4g05450	1.00096	0.0024314	0.0144063	132.063	180.064	279.187	121.215	77.4588	95.6976
Si4g05600	-4.05411	0.0101957	0.0440345	0	0	0	7.20086	2.58196	2.3629
Si4g05700	-4.2824	0.00600209	0.0292605	0	0	1.47718	6.00072	5.16392	16.5403
Si4g05760	-1.29995	3.10072e-06	5.33725e-05	60.0288	75.5108	57.6101	157.219	147.172	170.129
Si4g05950	1.06817	5.78998e-06	9.19024e-05	269.584	297.687	354.524	182.422	107.151	148.863
Si4g06030	-2.70024	9.71225e-06	0.000143135	18.5543	65.3459	66.4732	277.233	416.986	277.641
Si4g06040	-3.16245	0.000352676	0.00300321	34.9258	85.6757	100.448	715.286	768.133	492.665
Si4g06160	5.87659	1.64081e-05	0.000224349	12.0058	20.3298	7.38591	0	0	0
Si4g06180	1.14701	8.18012e-06	0.000122955	609.019	434.187	296.913	180.022	209.139	217.387
Si4g06220	1.24254	2.29776e-09	9.45559e-08	3242.64	5031.63	5362.17	2217.87	1702.8	1840.7
Si4g06240	-1.09048	0.00173015	0.0109467	153.892	75.5108	48.747	144.017	229.794	224.476
Si4g06280	1.31667	0.00818812	0.0373523	26.1944	37.7554	17.7262	10.8013	5.16392	16.5403
Si4g06370	2.0776	4.68344e-05	0.00055707	72.0345	40.6597	25.1121	7.20086	11.6188	14.1774
Si4g06400	-1.06993	7.1097e-07	1.49784e-05	6817.08	7919.92	6196.78	13508.8	14537.7	15900
Si4g06590	-4.91299	0.0032415	0.0180668	0	0	0	3.60043	9.03685	9.45161
Si4g06610	-1.4168	4.54762e-10	2.19273e-08	124.423	139.405	165.444	322.839	419.568	400.512
Si4g06680	-2.30254	0.0386963	0.122024	1.09143	2.90426	0	3.60043	6.4549	9.45161
Si4g06810	-1.77795	0.00839316	0.0380229	20.7372	4.35639	2.95436	15.6019	37.4384	47.2581
Si4g06840	1.87592	0.0441848	0.134542	6.54859	13.0692	7.38591	2.40029	1.29098	3.54436
Si4g06850	1.24463	4.52247e-08	1.32841e-06	773.825	1266.26	1184.7	560.467	393.749	405.238
Si4g06890	1.23555	0.00793923	0.0364643	41.4744	24.6862	31.0208	10.8013	15.4918	15.3589
Si4g07110	-2.3148	0.0027229	0.0157536	2.18286	11.617	4.43154	21.6026	36.1474	30.7177
Si4g07150	1.63928	4.96824e-07	1.08608e-05	343.801	583.757	418.042	214.826	100.696	115.782
Si4g07170	1.30683	0.000123617	0.00124912	366.721	649.102	768.134	332.44	183.319	204.391
Si4g07200	-3.21707	0.043336	0.132661	1.09143	0	0	6.00072	1.29098	5.90726
Si4g07270	3.52745	0.0175089	0.0670465	3.2743	4.35639	0	0	0	0
Si4g07330	-2.83286	0.000163691	0.00158212	0	4.35639	2.95436	15.6019	10.3278	21.2661
Si4g07350	1.10201	6.99161e-08	1.96126e-06	5381.85	4976.45	4520.18	2604.31	2113.33	2214.04
Si4g07480	1.0206	0.0498509	0.146759	24.0115	34.8511	23.6349	10.8013	18.0737	11.8145
Si4g07500	1.49258	0.0178696	0.0681134	12.0058	30.4947	33.9752	7.20086	9.03685	10.6331
Si4g07630	-3.35779	0.00179915	0.0113105	1.09143	1.45213	1.47718	19.2023	16.7827	4.72581
Si4g07640	-3.73179	0.00664705	0.0317624	0	0	0	4.80057	1.29098	3.54436
Si4g07690	-2.61045	0.000348668	0.00298	2.18286	10.1649	0	10.8013	29.6925	33.0806
Si4g07800	-2.42902	1.47462e-15	1.78597e-13	55.663	63.8938	50.2242	280.834	305.962	327.262
Si4g07880	-4.64052	3.16775e-06	5.42937e-05	3.2743	0	0	30.0036	37.4384	28.3548
Si4g07890	3.32676	0.0410315	0.127484	9.82289	2.90426	0	0	0	1.18145
Si4g07940	1.57001	5.50306e-05	0.000638426	56.7545	94.3885	96.0168	36.0043	20.6557	25.9919
Si4g07950	1.52721	8.59417e-07	1.76405e-05	122.24	120.527	159.536	48.0057	46.4753	44.8952
Si4g07960	1.16871	0.0196323	0.0732842	49.1144	40.6597	97.494	12.0014	29.6925	41.3508
Si4g08050	-4.81402	3.7589e-10	1.84374e-08	4.36573	1.45213	0	74.4089	65.8399	41.3508
Si4g08060	-6.65611	1.17462e-09	5.19332e-08	1.09143	1.45213	0	105.613	108.442	50.8024
Si4g08070	-4.18849	0.00975167	0.0425104	0	0	0	7.20086	2.58196	3.54436
Si4g08090	-4.29895	0.0140331	0.0566353	1.09143	0	0	9.60115	9.03685	9.45161
Si4g08110	-3.37834	0.0152598	0.0603923	0	1.45213	0	3.60043	9.03685	2.3629
Si4g08130	4.83351	5.25636e-10	2.50609e-08	32.743	87.1278	88.6309	1.20014	0	5.90726
Si4g08270	-1.03241	0.00517054	0.0259951	21.8286	18.8777	36.9295	51.6062	50.3482	55.5282
Si4g08280	-3.04287	0.0478444	0.142369	0	0	0	1.20014	0	4.72581
Si4g08710	-1.323	0.0260088	0.0910362	20.7372	8.71278	1.47718	30.0036	25.8196	24.8105
Si4g08770	1.04204	1.37526e-11	8.80824e-10	3412.91	3964.32	4111	1970.64	1595.65	2010.83
Si4g08840	3.77799	0.00538534	0.0268501	2.18286	7.26065	0	0	0	0
Si4g08870	-1.21167	0.00477513	0.0243715	14.1886	34.8511	29.5436	56.4068	54.2211	68.5242
Si4g08930	1.14958	5.58363e-06	8.90697e-05	9447.43	12160.1	10483.6	4890.59	4998.67	4575.76
Si4g09010	1.41145	0.0498539	0.146759	4.36573	26.1384	19.2034	6.00072	6.4549	5.90726
Si4g09110	-1.64294	0.032759	0.107798	14.1886	1.45213	10.3403	30.0036	20.6557	31.8992
Si4g09140	-3.73926	0.00998425	0.0432561	1.09143	0	1.47718	6.00072	20.6557	8.27016
Si4g09170	-2.56281	1.16161e-05	0.000166489	3.2743	8.71278	1.47718	26.4032	23.2376	28.3548
Si4g09200	-4.76169	0.0217132	0.0790427	0	0	0	1.20014	11.6188	7.08871
Si4g09510	-1.11225	0.000304836	0.00266418	38.2001	33.399	50.2242	91.2109	101.987	69.7057
Si4g09660	-1.76509	1.01476e-13	9.60456e-12	251.029	291.878	288.05	774.093	1105.08	942.798
Si4g09740	-2.03459	1.02732e-07	2.73471e-06	22.9201	59.5374	31.0208	141.617	175.573	142.956
Si4g09770	1.98477	0.0380494	0.120597	13.0972	4.35639	5.90873	0	0	5.90726
Si4g09790	-3.01592	0.000187226	0.00177337	1.09143	2.90426	2.95436	24.0029	16.7827	12.996
Si4g09870	-1.15662	0.000760194	0.00562768	146.252	316.565	273.279	777.693	450.552	408.782
Si4g09900	-4.01758	0.001844	0.0115301	1.09143	0	0	12.0014	3.87294	7.08871
Si4g10010	1.17003	0.00149215	0.00969782	149.526	169.899	125.56	74.4089	43.8933	79.1573
Si4g10060	1.04604	0.0170372	0.0656294	80.766	104.553	190.556	78.0093	49.0572	54.3468
Si4g10110	1.07813	6.66869e-06	0.000103159	640.671	909.034	1248.22	429.651	413.113	480.851
Si4g10260	-1.28395	0.00269507	0.0156202	21.8286	43.5639	41.3611	129.616	55.5121	72.0686
Si4g10420	-2.40308	3.84774e-07	8.65218e-06	20.7372	5.80852	4.43154	63.6076	51.6392	57.8911
Si4g10460	-4.01792	0.00189026	0.0117675	0	0	1.47718	13.2016	3.87294	5.90726
Si4g10490	-1.0645	0.0161061	0.0628671	29.4687	36.3033	97.494	146.418	78.7497	113.419
Si4g10520	1.58361	0.00852228	0.038451	88.406	43.5639	36.9295	15.6019	25.8196	15.3589
Si4g10610	6.56615	1.19933e-06	2.36125e-05	13.0972	23.2341	28.0664	0	0	0
Si4g10760	1.1199	6.18755e-07	1.31769e-05	2188.32	1916.81	1852.39	1137.74	784.915	818.746
Si4g10940	-1.58797	0.00104692	0.00729976	240.115	618.608	763.703	1819.42	1660.2	1394.11
Si4g11030	-1.3891	0.0105708	0.0452719	45.8401	5.80852	17.7262	54.0065	63.258	68.5242
Si4g11090	-1.75971	0.0163027	0.0634601	1.09143	4.35639	5.90873	10.8013	9.03685	16.5403
Si4g11110	4.20756	0.00853525	0.0384688	10.9143	2.90426	10.3403	0	0	1.18145
Si4g11290	-3.89885	0.028996	0.0983663	0	0	0	3.60043	2.58196	4.72581
Si4g11320	1.39128	0.00209524	0.0127698	164.806	290.426	347.138	180.022	71.0039	54.3468
Si4g11330	1.16884	0.00511146	0.0257685	110.235	197.49	251.121	133.216	55.5121	59.0726
Si4g11400	1.00531	9.46191e-06	0.000139718	251.029	313.66	296.913	142.817	117.479	167.766
Si4g11440	-1.0649	0.000401781	0.00334447	44.7487	26.1384	44.3154	81.6098	71.0039	89.7903
Si4g11510	-1.45381	0.0240013	0.0856438	12.0058	2.90426	1.47718	13.2016	24.5286	10.6331
Si4g11610	-2.35995	0.00586541	0.0287615	2.18286	2.90426	0	10.8013	9.03685	7.08871
Si4g11750	-4.86296	0.0114686	0.0483072	0	0	0	6.00072	14.2008	1.18145
Si4g11830	-3.02994	1.10439e-15	1.40411e-13	75.3088	158.282	128.515	670.88	1208.36	1068.03
Si4g11930	2.35989	0.003483	0.0191498	67.6688	23.2341	38.4067	7.20086	2.58196	15.3589
Si4g12190	3.08531	2.66579e-06	4.66925e-05	45.8401	40.6597	47.2698	8.40101	1.29098	5.90726
Si4g12310	1.22034	1.60363e-06	3.01329e-05	1111.08	1003.42	834.607	460.855	367.929	437.137
Si4g12610	-1.54315	0.000323914	0.00280407	13.0972	11.617	32.498	40.8049	63.258	60.254
Si4g12640	-1.35528	4.16996e-08	1.23337e-06	690.876	746.395	697.23	1602.19	2074.6	1783.99
Si4g12830	-2.82685	1.50517e-12	1.18718e-10	252.121	789.959	1044.37	3690.44	6115.37	4983.36
Si4g12900	3.96834	0.00712286	0.0335839	16.3715	14.5213	7.38591	0	1.29098	1.18145
Si4g13250	1.29843	3.54511e-06	5.99969e-05	367.813	275.905	237.826	140.417	95.5325	122.871
Si4g13370	-1.08063	0.000106347	0.00110118	191.001	129.24	104.88	218.426	369.22	316.629
Si4g13400	-1.74946	0.00309901	0.0174362	15.28	0	4.43154	18.0022	30.9835	22.4476
Si4g13460	3.96627	0.00268091	0.0155635	13.0972	14.5213	10.3403	1.20014	0	1.18145
Si4g13590	1.15811	9.58458e-07	1.94439e-05	156.075	238.149	239.303	100.812	98.1144	83.8831
Si4g13690	1.24703	0.00813408	0.0371389	24.0115	27.5905	20.6805	13.2016	6.4549	10.6331
Si4g13770	1.40293	3.71764e-05	0.000458157	64.3945	46.4682	73.8591	15.6019	30.9835	23.629
Si4g13850	-4.54814	1.02211e-32	8.42581e-30	15.28	4.35639	28.0664	356.443	325.327	428.867
Si4g13940	-1.4022	0.000253419	0.00228033	21.8286	20.3298	17.7262	52.8063	55.5121	50.8024
Si4g13970	-1.09715	1.70851e-13	1.57621e-11	731.259	724.613	641.097	1384.97	1590.49	1513.44
Si4g14210	4.95135	0.00102955	0.00722013	2.18286	7.26065	11.8175	0	0	0
Si4g14240	-1.40036	3.03202e-05	0.000383961	25.1029	46.4682	50.2242	80.4096	135.553	101.605
Si4g14310	-1.32739	0.00547514	0.0271737	10.9143	18.8777	14.7718	37.2045	25.8196	47.2581
Si4g14330	1.01533	1.98325e-06	3.63573e-05	385.275	410.953	540.648	249.63	170.409	239.835
Si4g14560	-1.12298	0.000682131	0.00518188	20.7372	30.4947	38.4067	60.0072	71.0039	61.4355
Si4g14580	4.30425	0.0261652	0.0913964	8.73145	1.45213	2.95436	0	0	0
Si4g14750	1.04826	2.10703e-08	6.70549e-07	1081.61	1328.7	1586.49	703.284	586.105	641.528
Si4g14810	3.41418	4.57403e-07	1.0068e-05	111.326	65.3459	66.4732	3.60043	1.29098	17.7218
Si4g14860	-2.08282	6.00704e-11	3.45743e-09	1140.55	2369.88	2041.46	7622.11	8147.37	7742.05
Si4g14930	2.84803	3.03851e-05	0.000384592	27.2858	42.1118	63.5188	2.40029	7.74588	8.27016
Si4g15000	-4.01797	1.57915e-07	4.04765e-06	4.36573	0	1.47718	40.8049	46.4753	17.7218
Si4g15040	5.61424	9.93958e-05	0.00104143	20.7372	5.80852	5.90873	0	0	0
Si4g15280	-1.47697	1.74489e-13	1.60398e-11	2262.54	3286.17	2710.63	6713.6	8641.81	7629.82
Si4g15630	-1.53442	0.0426963	0.131205	1.09143	7.26065	0	13.2016	1.29098	8.27016
Si4g15860	1.31922	0.000704702	0.00529199	111.326	78.4151	54.6557	39.6047	23.2376	35.4436
Si4g16090	-4.6387	0.00155018	0.010024	0	0	0	3.60043	5.16392	9.45161
Si4g16200	3.05976	1.02146e-08	3.54664e-07	65.4859	116.17	53.1785	12.0014	9.03685	7.08871
Si4g16290	-2.15411	8.07264e-06	0.000121714	18.5543	26.1384	25.1121	115.214	126.516	67.3427
Si4g16300	1.26146	0.00634527	0.0305777	200.823	174.256	249.644	150.018	61.967	48.4395
Si4g16570	1.50032	0.0297977	0.10038	6.54859	18.8777	13.2946	4.80057	3.87294	4.72581
Si4g16590	1.6248	0.0167549	0.0648253	10.9143	8.71278	10.3403	3.60043	2.58196	3.54436
Si4g16640	-1.17839	2.30615e-06	4.14442e-05	212.829	210.559	248.166	463.255	493.154	562.371
Si4g16660	-2.99051	0.00177355	0.0111854	7.64002	0	0	36.0043	19.3647	11.8145
Si4g16700	-1.24298	7.69368e-05	0.000843466	111.326	233.793	127.038	408.049	343.4	362.706
Si4g16760	3.89497	0.0294648	0.0995206	5.45716	0	4.43154	0	0	0
Si4g16930	-1.37491	0.0457642	0.137864	7.64002	0	5.90873	10.8013	11.6188	14.1774
Si4g17090	2.91533	0.0233756	0.0838169	13.0972	2.90426	29.5436	3.60043	0	2.3629
Si4g17110	-3.88481	0.00597516	0.0291459	0	0	1.47718	3.60043	12.9098	4.72581
Si4g17170	-1.58202	1.62286e-05	0.000222013	100.412	40.6597	35.4524	146.418	178.155	211.48
Si4g17270	1.02634	8.68586e-09	3.10711e-07	2011.51	1922.62	1585.02	954.114	899.812	856.552
Si4g17450	-1.87492	0.000135942	0.00134755	34.9258	71.1544	28.0664	78.0093	228.503	184.306
Si4g17540	2.8094	0.00699026	0.0330991	13.0972	20.3298	19.2034	0	6.4549	1.18145
Si4g17640	-1.80767	1.26096e-13	1.1847e-11	80.766	52.2767	63.5188	252.03	225.921	216.206
Si4g17930	1.337	0.00565487	0.0278561	40.383	56.6331	48.747	19.2023	20.6557	17.7218
Si4g18050	-1.43582	0.00229682	0.0137589	45.8401	24.6862	10.3403	74.4089	80.0407	68.5242
Si4g18070	-3.29012	0.0107103	0.0457419	1.09143	0	1.47718	6.00072	7.74588	11.8145
Si4g18110	1.37211	0.000486058	0.00393201	39.2915	46.4682	66.4732	25.203	12.9098	20.0847
Si4g18130	-1.40629	0.00860749	0.0386921	30.5601	20.3298	51.7013	86.4103	90.3685	94.5161
Si4g18240	-1.65194	7.13303e-07	1.50028e-05	161.532	287.522	324.98	884.506	744.895	797.48
Si4g18370	-2.32952	0.00139395	0.00918814	4.36573	0	5.90873	13.2016	16.7827	22.4476
Si4g18390	-1.41366	0.0177107	0.0676525	3.2743	13.0692	19.2034	21.6026	37.4384	33.0806
Si4g18430	1.6249	1.76689e-12	1.36827e-10	3428.19	3993.36	4063.73	1432.97	994.054	1296.05
Si4g18530	-1.06779	8.24413e-05	0.000894982	121.149	63.8938	64.996	160.819	178.155	191.395
Si4g18570	-1.77393	3.45017e-09	1.35021e-07	293.595	675.241	680.981	1401.77	2321.18	1910.41
Si4g18630	-2.0548	2.3809e-05	0.000310587	6.54859	11.617	17.7262	69.6083	45.1843	30.7177
Si4g18690	-2.82072	3.34802e-09	1.31629e-07	89.4974	508.246	675.072	2252.67	3565.68	3161.56
Si4g18730	-1.88151	2.49721e-05	0.000323776	51.2973	21.782	59.0873	153.618	170.409	164.222
Si4g18820	-3.55769	6.22826e-05	0.000707706	1.09143	0	4.43154	15.6019	24.5286	22.4476
Si4g18930	1.2764	0.000243453	0.00220228	73.1259	135.048	193.511	64.8078	51.6392	48.4395
Si4g18960	-1.34774	5.42828e-05	0.000630544	34.9258	56.6331	36.9295	109.213	91.6595	124.052
Si4g19010	-2.94991	1.19233e-17	2.16099e-15	159.349	296.235	327.934	2126.65	2164.97	1749.73
Si4g19020	-1.19111	2.52801e-06	4.46772e-05	109.143	155.378	194.988	279.633	391.167	373.339
Si4g19050	-1.58803	0.0281756	0.0963891	7.64002	1.45213	1.47718	10.8013	14.2008	9.45161
Si4g19240	1.15838	2.86197e-06	4.96523e-05	741.082	866.922	709.047	433.252	271.106	333.169
Si4g19260	2.05301	2.43888e-06	4.34902e-05	757.454	634.581	590.873	243.629	99.4054	134.685
Si4g19290	1.03349	7.60946e-06	0.000115957	1387.21	2310.34	2527.46	1239.75	907.558	891.996
Si4g19340	4.92043	0.0309771	0.103256	0	5.80852	14.7718	0	0	0
Si4g19400	1.92799	0.000128161	0.00128639	45.8401	40.6597	66.4732	13.2016	9.03685	17.7218
Si4g19490	3.61758	8.84473e-21	2.44293e-18	327.43	505.342	654.391	24.0029	43.8933	53.1653
Si4g19580	1.36419	4.67197e-05	0.000556088	124.423	161.187	163.967	73.2088	47.7662	53.1653
Si4g19670	-1.21121	0.000267509	0.00239279	50.2059	94.3885	56.1329	121.215	163.954	177.218
Si4g19730	1.68517	0.000203781	0.00189506	347.075	1299.66	1613.08	430.852	203.975	378.065
Si4g19850	1.48106	3.30238e-09	1.30415e-07	1057.6	1606.06	1698.76	690.083	397.622	473.762
Si4g19900	1.38768	0.0208285	0.0766914	14.1886	45.0161	97.494	33.604	10.3278	15.3589
Si4g19910	1.84302	0.0146076	0.0584188	12.0058	47.9203	59.0873	12.0014	10.3278	10.6331
Si4g19980	-4.30723	0.00146686	0.00956509	0	0	0	7.20086	0	7.08871
Si4g20000	-1.59446	0.0426046	0.131002	7.64002	1.45213	7.38591	15.6019	23.2376	11.8145
Si4g20030	1.27116	0.00178846	0.0112516	58.9373	37.7554	62.0416	26.4032	19.3647	20.0847
Si4g20080	-3.76452	9.58691e-07	1.94439e-05	1.09143	5.80852	1.47718	30.0036	40.0204	38.9879
Si4g20120	-4.3162	0.0245867	0.0873043	0	0	0	12.0014	2.58196	0
Si4g20140	3.80174	0.000203253	0.00189084	6.54859	21.782	41.3611	1.20014	3.87294	0
Si4g20400	-3.06144	0.0454454	0.13719	0	0	0	0	2.58196	3.54436
Si4g20650	1.07659	0.00111446	0.00764356	134.246	126.335	112.266	63.6076	54.2211	59.0726
Si4g20660	-4.09394	0.00150256	0.00975309	1.09143	0	0	13.2016	5.16392	5.90726
Si4g20720	1.42726	0.00357633	0.0195368	39.2915	47.9203	36.9295	21.6026	7.74588	16.5403
Si4g20850	1.01607	0.000142869	0.00140622	338.344	622.964	592.35	262.831	291.761	212.661
Si4g20920	1.02328	0.00482438	0.0245641	376.544	206.203	200.897	165.62	77.4588	142.956
Si4g20950	1.60555	0.0256519	0.0899965	26.1944	20.3298	16.249	10.8013	5.16392	4.72581
Si4g21340	-1.13397	0.00229239	0.0137355	30.5601	31.9469	32.498	73.2088	74.8768	60.254
Si4g21380	2.55989	0.0276834	0.0953565	4.36573	11.617	5.90873	1.20014	1.29098	1.18145
Si4g21430	4.43181	0.0359812	0.11582	4.36573	7.26065	2.95436	0	0	0
Si4g21470	-1.76189	0.0453383	0.13694	3.2743	1.45213	1.47718	12.0014	6.4549	3.54436
Si4g21520	-1.81459	1.52235e-14	1.63461e-12	184.452	101.649	129.992	462.055	533.174	478.488
Si4g21530	1.32817	3.96546e-08	1.18109e-06	467.133	434.187	319.071	190.823	158.79	137.048
Si4g21540	1.5374	7.05117e-10	3.25258e-08	2384.78	3258.58	3760.9	1428.17	956.616	854.19
Si4g21620	-1.1461	0.00485857	0.0246988	25.1029	43.5639	16.249	76.8092	47.7662	62.6169
Si4g21640	-1.65521	2.2752e-07	5.52429e-06	32.743	58.0852	45.7926	120.014	126.516	179.581
Si4g21730	-1.27399	0.000104153	0.00108284	125.515	140.857	137.378	324.039	298.216	353.254
Si4g21740	-2.4563	1.41788e-09	6.16224e-08	28.3772	40.6597	48.747	285.634	202.684	153.589
Si4g21750	1.83908	0.000128413	0.00128741	57.8459	103.101	39.8839	19.2023	15.4918	21.2661
Si4g21860	1.21448	0.00111621	0.00765146	272.858	323.825	357.478	204.024	81.3317	125.234
Si4g21890	-1.17819	2.12907e-09	8.89028e-08	325.247	496.629	502.242	932.512	1021.16	1034.95
Si4g22030	1.08834	9.41068e-05	0.000998952	247.755	291.878	236.349	117.614	147.172	100.423
Si4g22060	1.65936	0.0470352	0.140731	18.5543	2.90426	4.43154	6.00072	2.58196	0
Si4g22180	-5.60539	0.00292265	0.0166306	0	0	0	7.20086	15.4918	12.996
Si4g22210	-3.13073	0.0310788	0.103562	2.18286	0	0	6.00072	5.16392	10.6331
Si4g22290	3.65299	0.0262816	0.0916646	0	0	8.86309	0	0	0
Si4g22310	-1.45936	1.10399e-05	0.000159663	100.412	201.846	165.444	464.456	500.9	316.629
Si4g22320	-1.02859	0.000177247	0.00169139	284.864	270.096	347.138	589.271	586.105	663.976
Si4g22360	1.43399	0.0246408	0.087383	12.0058	39.2075	14.7718	7.20086	2.58196	14.1774
Si4g22510	1.42025	0.0157279	0.0617114	22.9201	24.6862	20.6805	8.40101	5.16392	11.8145
Si4g22530	-1.73533	2.6548e-09	1.07009e-07	30.5601	50.8246	48.747	144.017	144.59	139.411
Si4g22710	1.49637	5.11285e-10	2.44679e-08	1155.83	824.81	803.587	370.844	305.962	310.722
Si4g22750	1.43516	3.84929e-07	8.65218e-06	852.408	1032.46	886.309	513.662	238.831	271.734
Si4g22860	-2.30297	1.55475e-16	2.30998e-14	88.406	74.0587	35.4524	295.235	343.4	348.528
Si4g22980	1.97565	6.48639e-07	1.3756e-05	2970.88	4938.7	6694.59	1641.8	888.194	1182.63
Si4g23000	-1.13814	2.10801e-05	0.000278831	275.041	223.628	175.785	322.839	620.961	544.649
Si4g23050	1.18214	2.48882e-09	1.00955e-07	903.706	816.098	692.798	354.042	345.982	363.887
Si4g23120	2.00235	0.00985013	0.0428168	10.9143	23.2341	14.7718	3.60043	1.29098	7.08871
Si4g23160	-1.2526	0.0475679	0.14191	6.54859	2.90426	26.5893	36.0043	10.3278	37.8065
Si4g23210	1.07192	1.74351e-07	4.42019e-06	3499.13	5345.29	6022.47	2671.52	2242.43	2156.15
Si4g23470	-1.53091	0.00254799	0.014986	19.6458	15.9734	10.3403	54.0065	58.0941	22.4476
Si4g23490	-1.30571	5.7082e-08	1.64642e-06	161.532	227.985	208.283	410.449	620.961	443.044
Si4g23580	-2.54317	2.68039e-07	6.38969e-06	46.9316	110.362	110.789	442.853	711.33	402.875
Si4g23610	1.02994	0.000390869	0.00327558	1645.88	3670.99	4382.8	1867.42	1345.2	1535.89
Si4g23630	-3.24099	8.27224e-20	1.97567e-17	197.549	172.804	212.714	1544.58	2172.72	1795.81
Si4g23640	-1.00773	0.00190194	0.0118201	208.463	363.033	259.984	428.451	707.457	534.016
Si4g23660	-1.0294	0.000106039	0.00109843	910.254	1333.06	1091.64	2155.46	2510.95	2138.43
Si4g23680	-1.93501	3.97727e-09	1.53766e-07	33.8344	104.553	67.9503	273.633	295.634	211.48
Si4g23710	-4.30988	0.0232047	0.0833563	0	0	0	7.20086	2.58196	4.72581
Si4g23790	-2.41602	0.000504018	0.00404744	4.36573	4.35639	1.47718	32.4039	6.4549	16.5403
Si4g23820	-2.44417	0.0215256	0.0785388	3.2743	0	0	6.00072	7.74588	7.08871
Si4g23850	2.70247	0.0231237	0.0830886	4.36573	0	11.8175	0	1.29098	1.18145
Si4g24130	-3.05595	6.09192e-06	9.59401e-05	3.2743	5.80852	5.90873	79.2095	15.4918	27.1734
Si4g24400	5.16395	0.00925076	0.0409179	6.54859	1.45213	16.249	0	0	0
Si4g24500	-3.72807	6.18553e-05	0.000704103	1.09143	4.35639	1.47718	15.6019	42.6023	30.7177
Si4g24620	5.9603	4.94698e-18	9.16087e-16	135.338	143.761	175.785	0	0	7.08871
Si4g24740	1.0689	0.0135346	0.0551052	33.8344	34.8511	63.5188	18.0022	27.1106	17.7218
Si4g24750	7.50757	2.32598e-09	9.55636e-08	43.6573	45.0161	33.9752	0	0	0
Si4g24760	-1.07478	6.01769e-05	0.000689704	88.406	155.378	194.988	273.633	330.491	314.266
Si4g24770	6.37692	4.11596e-06	6.80357e-05	15.28	21.782	19.2034	0	0	0
Si4g24900	-2.24785	6.51167e-09	2.40819e-07	40.383	46.4682	53.1785	200.424	245.286	217.387
Si4g24950	1.94504	0.0269321	0.0934379	12.0058	11.617	4.43154	1.20014	3.87294	2.3629
Si4g25050	1.72301	0.000183232	0.0017407	182.269	58.0852	76.8134	25.203	34.8564	36.625
Si4g25170	-1.15795	0.0017116	0.010859	19.6458	27.5905	29.5436	63.6076	49.0572	56.7097
Si4g25220	1.6092	0.000442946	0.00362688	49.1144	49.3724	35.4524	18.0022	14.2008	11.8145
Si4g25290	2.12218	2.15519e-05	0.000284337	100.412	184.421	323.503	57.6069	29.6925	51.9839
Si4g25410	1.33433	0.00158604	0.0102094	115.692	95.8406	62.0416	27.6033	38.7294	42.5323
Si4g25470	-1.20669	0.00690005	0.032763	20.7372	58.0852	11.8175	66.0079	68.4219	73.25
Si4g25660	-1.62446	0.000940516	0.00671178	14.1886	47.9203	59.0873	158.419	105.86	105.149
Si4g25730	1.14343	0.0373254	0.11894	39.2915	39.2075	11.8175	21.6026	5.16392	14.1774
Si4g25800	-1.56169	1.28558e-05	0.000181408	120.058	120.527	106.357	289.235	413.113	322.536
Si4g25810	4.20418	4.58619e-06	7.45074e-05	39.2915	14.5213	35.4524	3.60043	0	1.18145
Si4g25820	2.08745	0.0156168	0.0614171	32.743	23.2341	10.3403	14.4017	0	1.18145
Si4g25870	-1.52876	2.89193e-05	0.000368411	46.9316	55.181	31.0208	102.012	147.172	135.867
Si4g25890	-1.15751	0.00563549	0.0278073	13.0972	24.6862	31.0208	44.4053	58.0941	48.4395
Si4g25950	-1.02492	0.000161421	0.00156432	60.0288	79.8672	62.0416	147.618	135.553	126.415
Si4g25960	-1.43204	0.00564291	0.027828	8.73145	5.80852	10.3403	18.0022	24.5286	24.8105
Si4g26010	-2.75913	0.00177706	0.0111969	6.54859	42.1118	39.8839	246.029	142.008	207.936
Si4g26040	-2.35911	0.00716021	0.0337413	5.45716	14.5213	0	36.0043	27.1106	38.9879
Si4g26060	1.22464	3.89364e-17	6.37833e-15	4886.34	4725.23	3651.59	1950.23	1865.46	1860.79
Si4g26080	3.01099	8.90361e-10	4.05582e-08	296.869	184.421	150.673	24.0029	30.9835	23.629
Si4g26090	1.22814	2.28983e-07	5.55186e-06	631.939	561.975	534.74	241.229	231.085	265.827
Si4g26100	1.17703	0.00214969	0.0130179	61.1202	71.1544	35.4524	27.6033	20.6557	25.9919
Si4g26150	-6.02972	8.90095e-06	0.000132246	0	0	0	13.2016	19.3647	15.3589
Si4g26290	-1.31795	4.17852e-05	0.000503689	141.886	275.905	314.64	483.658	752.641	584.819
Si4g26320	-1.32334	0.00104531	0.00729342	99.3203	84.2236	64.996	247.23	143.299	232.746
Si4g26410	-1.08603	0.00949618	0.0417326	18.5543	52.2767	39.8839	111.613	52.9301	67.3427
Si4g26490	-3.52472	0.0497322	0.146553	0	0	0	7.20086	0	1.18145
Si4g26740	1.15744	1.26344e-08	4.27644e-07	10256.2	13554.2	14519.2	6832.42	5098.08	5251.55
Si4g26750	2.91367	2.77233e-06	4.83597e-05	133.155	27.5905	57.6101	2.40029	7.74588	18.9032
Si4g26890	-2.92218	1.12814e-05	0.000162512	6.54859	0	2.95436	25.203	21.9466	30.7177
Si4g26960	-8.01669	9.29194e-05	0.000987341	0	1.45213	0	151.218	165.245	53.1653
Si4g27120	2.03209	0.0119689	0.0499942	45.8401	26.1384	11.8175	9.60115	3.87294	7.08871
Si4g27160	1.07154	0.00305346	0.0172369	62.2116	69.7023	84.1993	50.406	28.4015	23.629
Si4g27200	-4.85847	0.00181994	0.0114103	0	0	0	6.00072	14.2008	1.18145
Si4g27320	1.54672	0.000678908	0.00516047	61.1202	78.4151	103.403	26.4032	24.5286	31.8992
Si4g27340	1.21049	0.00233279	0.0139449	68.7602	165.543	134.424	76.8092	45.1843	36.625
Si4g27400	1.03901	0.0304887	0.101995	344.892	461.778	512.582	248.43	193.647	199.665
Si4g27490	1.27239	0.00036482	0.00309014	3766.53	1232.86	1360.48	741.689	873.993	1018.41
Si4g27530	1.29514	8.51296e-05	0.000919478	247.755	169.899	183.17	69.6083	78.7497	96.879
Si4g27580	1.71931	0.000818554	0.00596979	69.8516	60.9895	54.6557	26.4032	20.6557	9.45161
Si4g27810	1.50081	0.0126816	0.0523466	106.96	20.3298	31.0208	16.802	23.2376	16.5403
Si4g27820	2.28307	0.0333091	0.10927	20.7372	11.617	2.95436	3.60043	2.58196	1.18145
Si5g01200	1.10609	0.0455119	0.137298	15.28	45.0161	32.498	16.802	11.6188	14.1774
Si5g01330	-1.11237	0.00847175	0.0383008	25.1029	21.782	13.2946	43.2052	37.4384	50.8024
Si5g01440	1.03117	8.41144e-06	0.000126086	2145.76	1502.96	1499.34	944.513	817.19	758.492
Si5g01520	1.77094	1.23465e-14	1.36587e-12	311.058	450.161	447.586	118.814	101.987	132.323
Si5g01600	-1.09888	0.000773994	0.00571638	37.1087	42.1118	33.9752	56.4068	108.442	77.9758
Si5g01780	1.13357	0.00110842	0.00762262	104.777	76.9629	57.6101	25.203	34.8564	49.621
Si5g01820	1.01246	0.0244548	0.0869302	54.5716	36.3033	45.7926	10.8013	38.7294	18.9032
Si5g01830	1.87707	6.65909e-07	1.40755e-05	89.4974	79.8672	113.743	37.2045	23.2376	16.5403
Si5g01930	1.08777	2.31735e-06	4.1587e-05	3894.23	2979.77	2270.43	1412.57	1492.37	1398.84
Si5g01980	1.08365	1.59331e-06	2.99875e-05	1353.38	1860.18	1645.58	961.315	654.526	675.79
Si5g02170	-1.60258	1.58415e-07	4.0564e-06	196.458	164.091	158.058	464.456	613.215	499.754
Si5g02490	-3.80724	5.37977e-08	1.56227e-06	15.28	148.117	177.262	1448.57	1831.9	1475.63
Si5g02540	-1.45787	0.00045939	0.00374831	28.3772	11.617	8.86309	44.4053	46.4753	48.4395
Si5g02630	-2.03932	2.83951e-17	4.83386e-15	162.623	156.83	245.212	628.875	907.558	779.758
Si5g02680	-1.14603	0.0478847	0.142455	6.54859	27.5905	13.2946	19.2023	43.8933	40.1694
Si5g02710	-1.35829	0.00340019	0.0187672	20.7372	24.6862	11.8175	51.6062	58.0941	37.8065
Si5g02780	1.39115	4.01102e-07	8.95602e-06	541.35	955.502	1212.77	364.844	284.015	382.79
Si5g02790	1.6631	1.38778e-06	2.66052e-05	581.733	293.33	255.552	122.415	98.1144	137.048
Si5g02800	-2.58493	0.00111482	0.00764403	0	0	10.3403	20.4024	21.9466	15.3589
Si5g02840	5.96549	2.0189e-05	0.000268713	3.2743	18.8777	20.6805	0	0	0
Si5g02880	-2.09363	8.77466e-16	1.12682e-13	74.2174	52.2767	60.5644	207.625	318.872	277.641
Si5g02910	-4.82025	0.00126739	0.00850443	0	0	0	9.60115	5.16392	5.90726
Si5g02980	2.58026	0.000785726	0.00578486	318.698	258.479	288.05	87.6105	16.7827	40.1694
Si5g03360	-1.39181	1.75228e-05	0.000237179	73.1259	60.9895	56.1329	158.419	167.827	174.855
Si5g03430	-1.71178	0.000875725	0.00631096	27.2858	27.5905	19.2034	57.6069	101.987	83.8831
Si5g03590	-1.59641	0.00259326	0.0151614	13.0972	5.80852	7.38591	24.0029	45.1843	12.996
Si5g03620	-2.64431	0.0345842	0.112228	3.2743	0	0	7.20086	7.74588	8.27016
Si5g03720	-1.5821	1.98653e-05	0.000265234	2593.24	6530.23	8213.13	15106.2	18623.7	18170.7
Si5g03820	2.06949	0.00130403	0.00870318	97.1374	79.8672	132.946	46.8056	10.3278	16.5403
Si5g03890	-1.0205	0.00319964	0.0178647	26.1944	53.7288	44.3154	81.6098	78.7497	88.6089
Si5g04120	-1.30627	3.85822e-10	1.88522e-08	263.035	236.697	249.644	604.872	699.711	550.556
Si5g04130	-1.27893	6.36261e-06	9.93122e-05	89.4974	59.5374	50.2242	135.616	179.446	173.673
Si5g04220	-1.22867	4.19167e-06	6.90194e-05	1063.05	593.921	534.74	1256.55	2141.73	1746.19
Si5g04300	-1.43462	0.00431655	0.0225582	25.1029	10.1649	5.90873	33.604	27.1106	54.3468
Si5g04410	-1.00588	0.0477622	0.142269	18.5543	36.3033	13.2946	42.005	54.2211	40.1694
Si5g04440	-1.74102	8.49827e-08	2.31952e-06	101.503	76.9629	91.5852	182.422	383.421	339.077
Si5g04500	1.99381	1.34783e-05	0.000188837	74.2174	117.623	115.22	36.0043	21.9466	18.9032
Si5g04510	-1.31208	1.335e-17	2.38574e-15	14716.9	17485.1	18241.7	42530.7	46555.3	36159.5
Si5g04600	-1.94724	0.00439822	0.0228896	2.18286	7.26065	2.95436	27.6033	10.3278	8.27016
Si5g04620	-1.17358	0.000625262	0.00483061	36.0173	26.1384	38.4067	78.0093	76.1678	73.25
Si5g04640	-1.13403	0.00808384	0.0369558	7.64002	24.6862	26.5893	48.0057	38.7294	38.9879
Si5g04730	-1.81672	0.01615	0.0629987	2.18286	0	10.3403	22.8027	10.3278	9.45161
Si5g04850	-1.40111	0.000256747	0.00230503	41.4744	21.782	20.6805	67.208	104.569	54.3468
Si5g04890	1.37143	0.00607053	0.0295438	44.7487	13.0692	45.7926	12.0014	12.9098	15.3589
Si5g05010	-3.06364	0.03089	0.103	0	0	0	3.60043	2.58196	0
Si5g05070	-1.76622	2.93812e-07	6.90743e-06	315.424	560.522	515.536	1138.94	2028.13	1561.88
Si5g05080	-2.18855	1.91312e-11	1.20122e-09	388.55	951.146	766.657	2777.13	3892.3	2922.91
Si5g05150	1.10407	0.0205339	0.0758081	66.5773	194.586	199.419	94.8114	47.7662	70.8871
Si5g05160	3.50796	0.0151615	0.0601169	4.36573	2.90426	0	0	0	0
Si5g05250	-1.17771	0.000108821	0.00112315	244.481	444.352	434.291	832.9	761.678	941.617
Si5g05290	-3.5274	0.0251171	0.0886926	0	0	0	6.00072	0	2.3629
Si5g05420	1.60191	3.63641e-12	2.68579e-10	1819.42	1999.58	1902.61	603.672	660.981	620.262
Si5g05460	-1.03177	1.27985e-07	3.35109e-06	2700.2	3868.48	4235.08	6906.83	8152.53	7022.55
Si5g05570	-1.87593	1.17708e-05	0.000168328	13.0972	21.782	2.95436	49.2059	49.0572	41.3508
Si5g05580	-4.14298	1.19621e-06	2.35692e-05	19.6458	55.181	177.262	1160.54	1932.6	1350.4
Si5g05630	-2.13119	4.13691e-06	6.82937e-05	20.7372	17.4256	19.2034	66.0079	74.8768	111.056
Si5g05740	-1.89865	1.16216e-09	5.16506e-08	104.777	108.91	100.448	285.634	516.392	369.794
Si5g05790	4.651	2.58142e-05	0.000332333	14.1886	36.3033	41.3611	0	0	3.54436
Si5g05800	-1.66992	3.8738e-05	0.00047366	39.2915	113.266	35.4524	176.421	184.61	233.927
Si5g05840	-1.70466	0.0108839	0.0463333	9.82289	4.35639	5.90873	21.6026	18.0737	27.1734
Si5g05930	-1.55893	8.5859e-07	1.76377e-05	4312.25	4331.71	4481.77	9182.3	16342.5	13148.4
Si5g05940	1.15264	1.47638e-05	0.00020416	1082.7	2019.91	2333.95	832.9	802.989	808.113
Si5g06050	3.47067	0.0080699	0.0369222	73.1259	69.7023	73.8591	6.00072	6.4549	7.08871
Si5g06250	-3.75251	0.0365953	0.117207	0	0	0	1.20014	5.16392	3.54436
Si5g06480	-2.65285	3.11024e-05	0.000391731	611.202	972.928	896.649	4344.52	6359.36	4895.94
Si5g06600	1.08176	0.000263723	0.0023614	9852.36	4800.74	3808.17	2232.27	3351.38	3140.3
Si5g06640	-4.63049	0.0018864	0.0117584	0	0	0	8.40101	2.58196	7.08871
Si5g06690	-2.18992	0.000212224	0.00196066	1.09143	4.35639	13.2946	33.604	25.8196	21.2661
Si5g06820	4.46742	0.00368813	0.0200064	8.73145	17.4256	2.95436	0	1.29098	0
Si5g06970	2.77716	0.00100371	0.00707582	891.7	726.065	1045.84	31.2037	32.2745	324.899
Si5g07030	-1.95839	0.041873	0.129391	0	1.45213	4.43154	2.40029	12.9098	5.90726
Si5g07120	-1.4968	0.00161594	0.0103549	33.8344	29.0426	19.2034	57.6069	108.442	67.3427
Si5g07210	-3.73863	0.0062837	0.0303579	0	0	0	7.20086	2.58196	0
[truncated: 2,314 more rows]
